# Supplementary material for: Functional characterization of the schizophrenia associated gene AS3MT identifies a role in neuronal development
Source: Am J Med Genet B Neuropsychiatr Genet. 2022 Jun 19;189(5):151–62. doi: 10.1002/ajmg.b.32905 (PMC9546433; doi:10.1002/ajmg.b.32905)
Supplement: Supplementary file 2 — Table S1Supporting information [file AJMG-189-151-s001.xlsx]

## Sheet: S1
Supplementary Table S1
Primer sequences for qPCR:
Target	Name	5' to 3'
AS3MTfull	qPCR_AS3MT_Full_F	CGAGGAGACATGGCTGCAC
	qPCR_AS3MT_Full_R	GTGGTGACACAGCCGTTGG
AS3MTd2d3	qPCR_AS3MT_d2d3_F	GCCGAGGAGACAATATTATGGCT
	qPCR_AS3MT_d2d3_R	TGGTCATGTCTATTCCAGTCACGT
GAPDH	GAPDH_qPCR_F	GTGAAGGTCGGAGTCAACG
	GAPDH_qPCR_R	TGAGGTCAATGAAGGGGTC
ACTB	ACTB_qPCR_F	CTGGGAGTGGGTGGAGGC
	ACTB_qPCR_R	TCAACTGGTCTCAAGTCAGTG

## Sheet: S2
Supplementary Table S2
Primer sequences to construct guide RNAs:
gRNA targeting Exon 4 AS3MT	5' to 3'
AS3MT_Exon_4_Fwd	CACC GGTGAAAAAGGACACGTGAC
AS3MT_Exon_4_Rev	AAAC GTCACGTGTCCTTTTTCACC
gRNA targeting Exon 6 AS3MT	5' to 3'
AS3MT_Exon_6_Fwd	CACC GGAGGCATATCGGGTGCTGA
AS3MT_Exon_6_Rev	AAAC TCAGCACCCGATATGCCTCC

## Sheet: S3
Supplementary Table S3
Primer sequences for AS3MT genotyping
Primer name	Allele targeted	5' to 3'
Internal_forward	WT	GAGAAGTTGGGAGAGGCTGG
Internal_reverse		AGCACTTGTTGTTTATCAGGCAC
External_forward	KO	CTGGGTAGTGGAAGTGGCAG
External_reverse		CTGGCAGTTCAAGGCTCGTA
Amplicon size:
	Allele
	WT	KO
Interal Set	1453bp	-
External Set	4500bp	2414bp

## Sheet: S4
Supplementary Table S4
DESeq2 results for AS3MT RNAseq
KO B6 vs WT D2								KO C6 vs WT D4
	baseMean	log2FoldChange	lfcSE	stat	pvalue	padj			baseMean	log2FoldChange	lfcSE	stat	pvalue	padj
WASH7P	12.9021	-0.142569	0.431218	-0.33062	0.740931	0.857628		DDX11L1	1.96911	1.60722	1.32655	1.21157	0.225676	NA
MIR6859-1	1.11855	-0.977773	1.61852	-0.604115	0.545767	0.718173		WASH7P	112.045	0.227418	0.198616	1.14501	0.252205	0.704115
RP11-34P13.13	1.76885	-2.49316	1.24284	-2.00602	0.0448537	0.119445		MIR6859-1	12.7525	0.119571	0.494128	0.241985	0.808792	0.966944
RP11-34P13.18	10.8752	-0.0891321	0.436478	-0.204207	0.838191	0.914252		RP11-34P13.13	5.60233	-0.517509	0.764038	-0.677334	0.498194	NA
AP006222.1	2.12755	-0.910791	1.06999	-0.851212	0.394652	0.587293		ABC7-43046700E7.1	1.68881	0.549851	1.4474	0.379889	0.704028	NA
RP4-669L17.4	5.81371	0.00210566	0.658192	0.00319916	0.997447	0.99853		RP11-34P13.18	128.962	-0.0163838	0.181006	-0.0905152	0.927878	0.990282
RF00026	3.10752	0.377385	0.858804	0.439431	0.66035	0.802475		MIR6859-2	1.32185	0.0120791	1.47659	0.0081804	0.993473	NA
RP11-206L10.17	114.082	-0.635788	0.199815	-3.18188	0.00146322	0.00683237		AP006222.1	15.2641	0.165663	0.460196	0.359984	0.718859	0.949587
RP5-857K21.9	3.29842	-0.104856	0.744869	-0.140772	0.88805	0.942606		RPL23AP24	3.80996	-1.19696	0.925005	-1.294	0.195664	NA
RP5-857K21.8	1767.66	-0.842726	0.114393	-7.36693	1.74598e-13	3.69795e-12		RP4-669L17.4	20.5534	0.182571	0.394504	0.462786	0.643518	0.924105
RP5-857K21.6	477.067	-0.112705	0.104932	-1.07408	0.282785	0.470611		RP4-669L17.8	1.18458	-0.421244	1.67867	-0.250939	0.801861	NA
MIR6723	10.5175	-0.117109	0.416439	-0.281215	0.778545	0.879385		RF00026	3.01556	-0.672731	1.01213	-0.664669	0.506262	NA
RP5-857K21.7	20.7527	0.346393	0.331436	1.04513	0.295963	0.485631		RP11-206L10.17	316.069	-0.122448	0.111125	-1.10189	0.270509	0.724198
RP5-857K21.14	277.543	-0.518515	0.142613	-3.63583	0.000277088	0.00157365		RP5-857K21.9	71.2558	-0.0579772	0.216548	-0.267733	0.788905	0.963515
RP5-857K21.10	4317.44	0.0830431	0.0891353	0.931653	0.351516	0.544807		RP5-857K21.8	377.165	-0.0832645	0.10848	-0.767553	0.442753	0.841401
RP5-857K21.11	41.8954	-0.46791	0.256982	-1.82078	0.0686396	0.166453		RP5-857K21.6	1456.96	0.126406	0.0784732	1.61081	0.107221	0.473923
RP11-206L10.2	15.2258	0.521164	0.413177	1.26136	0.20718	0.37901		MIR6723	73.586	-0.309271	0.211765	-1.46045	0.144168	0.554449
RP11-206L10.9	9.64936	0.943302	0.440419	2.14183	0.0322071	0.0921178		RP5-857K21.7	537.087	-0.108786	0.104627	-1.03975	0.298457	0.749441
RP11-206L10.8	2.84017	0.233936	0.846698	0.276292	0.782324	0.881536		RP5-857K21.14	104.568	-0.317996	0.192467	-1.65221	0.0984915	0.455121
FAM87B	1.3585	1.2572	1.29634	0.969811	0.332141	0.524174		RP5-857K21.10	16991.6	0.144519	0.0764569	1.8902	0.0587314	0.335158
RP11-206L10.11	195.282	-0.0469754	0.141485	-0.332018	0.739876	0.857127		RP5-857K21.11	374.658	-0.281673	0.118853	-2.36994	0.017791	0.149127
NCRNA00115	3.17293	-0.333491	0.79317	-0.420454	0.674154	0.812254		RP11-206L10.2	64.0846	0.138688	0.235474	0.588973	0.55588	0.892982
RP11-54O7.16	9.60523	0.355041	0.505932	0.701757	0.482831	0.66674		RP11-206L10.9	12.6083	0.0794365	0.490409	0.16198	0.871321	0.980264
RP11-54O7.1	57.5233	-0.0379782	0.26298	-0.144415	0.885173	0.940509		RP11-206L10.8	4.82783	0.288706	0.79746	0.362032	0.717328	NA
RP11-54O7.2	9.71445	-0.484428	0.476894	-1.0158	0.309725	0.500692		FAM87B	4.01707	-0.243796	0.903324	-0.269887	0.787247	NA
RP11-54O7.3	58.6672	0.265554	0.284944	0.931952	0.351361	0.544665		RP11-206L10.11	400.485	-0.145052	0.10635	-1.36392	0.172594	0.600614
SAMD11	165.297	0.681412	0.213852	3.18637	0.00144072	0.00674213		NCRNA00115	21.2663	0.26042	0.383304	0.679408	0.496879	0.866607
NOC2L	962.418	0.37656	0.118492	3.17793	0.00148331	0.0069082		RP11-54O7.16	65.8861	0.527594	0.250657	2.10484	0.035305	0.238889
KLHL17	36.9673	0.507859	0.283744	1.78985	0.0734779	0.175556		RP11-54O7.1	361.697	0.589347	0.119457	4.93353	8.0755e-07	2.95339e-05
RP11-54O7.17	1.37196	-2.11113	1.41116	-1.49602	0.134648	0.276931		RP11-54O7.2	67.7288	0.863636	0.221893	3.89212	9.93702e-05	0.00210527
HES4	2.27258	0.486189	1.04343	0.465951	0.641251	0.788834		RP11-54O7.3	415.698	0.216129	0.117154	1.84482	0.0650635	0.356894
RP11-54O7.11	1.62512	-0.351568	1.06523	-0.330039	0.741371	0.857798		SAMD11	1564.92	0.127756	0.0763358	1.67361	0.094208	0.443192
AGRN	150.258	-0.85185	0.1944	-4.38195	1.17624e-05	9.01965e-05		NOC2L	6470.42	0.0557484	0.0617423	0.90292	0.366568	0.797261
RP11-54O7.14	21.9122	-1.0231	0.336929	-3.03654	0.00239309	0.0104288		KLHL17	472.105	-0.0539431	0.110055	-0.490146	0.624031	0.916452
RP11-465B22.3	9.50354	-1.76819	0.512926	-3.44725	0.000566316	0.00296629		PLEKHN1	1.81062	3.20379	1.61442	1.98449	0.0472014	NA
RP11-54O7.18	2.03815	-1.04411	1.08677	-0.960748	0.336679	0.529294		PERM1	2.46975	0.585228	1.16757	0.501235	0.616206	NA
C1orf159	23.6638	0.757008	0.308823	2.45127	0.0142353	0.047253		RP11-54O7.17	6.91515	-1.48327	0.705431	-2.10265	0.0354963	NA
SDF4	463.338	-0.438515	0.16106	-2.72268	0.00647553	0.0243318		HES4	41.8162	-0.566554	0.313591	-1.80667	0.0708142	0.376001
B3GALT6	328.682	-0.0298991	0.102504	-0.291688	0.770525	0.874817		ISG15	18.2202	-0.101683	0.428544	-0.237275	0.812444	0.967559
UBE2J2	318.765	0.236768	0.093266	2.53863	0.0111289	0.0384579		RP11-54O7.10	14.5468	-0.121486	0.475648	-0.255412	0.798405	0.964881
SCNN1D	2.79489	1.00732	0.828376	1.21602	0.223978	0.40087		RP11-54O7.11	2.28971	-2.55993	1.39569	-1.83417	0.0666291	NA
ACAP3	147.549	-0.292675	0.169523	-1.72646	0.0842641	0.195071		AGRN	1048.14	-0.233238	0.106927	-2.18129	0.0291619	0.210265
PUSL1	33.6426	0.00459697	0.323942	0.0141907	0.988678	0.994327		RP11-54O7.14	99.4461	-0.0891672	0.195189	-0.456824	0.647798	0.924604
INTS11	317.691	0.284602	0.123965	2.29582	0.0216859	0.0668377		RP11-465B22.3	8.0947	-0.896369	0.66253	-1.35295	0.176072	NA
RP5-890O3.9	44.5015	0.188156	0.220118	0.854796	0.392664	0.585306		RP11-54O7.18	2.95493	-0.577314	1.17221	-0.492501	0.622365	NA
CPTP	36.1018	0.144871	0.264441	0.547838	0.583803	0.74817		C1orf159	306.553	-0.0538547	0.116735	-0.461341	0.644554	0.924122
DVL1	31.0937	0.273541	0.370752	0.737799	0.460637	0.648181		SDF4	2075.8	-0.169214	0.0748814	-2.25977	0.0238358	0.184131
MXRA8	343.77	-0.0447731	0.139125	-0.321819	0.74759	0.861951		B3GALT6	886.562	-0.0132439	0.0815668	-0.162368	0.871016	0.980121
AURKAIP1	167.302	0.430351	0.343089	1.25435	0.209717	0.38224		C1QTNF12	4.82747	0.295104	0.814614	0.362262	0.717156	NA
CCNL2	1712.54	-0.0677227	0.0935763	-0.723716	0.46924	0.655705		RP5-902P8.12	1.80346	0.281247	1.3036	0.215746	0.829185	NA
RP4-758J18.2	317.031	0.221188	0.11626	1.90254	0.0571011	0.144356		UBE2J2	1264.52	0.0593941	0.0690475	0.860192	0.389683	0.812082
MRPL20	867.728	0.354419	0.117301	3.02144	0.00251575	0.010886		RP5-902P8.10	6.08454	0.710313	0.745242	0.953131	0.340523	NA
RN7SL657P	11.4921	-0.228777	0.403704	-0.566693	0.570923	0.738113		SCNN1D	42.8112	-0.0164569	0.282855	-0.0581813	0.953604	0.992667
RP4-758J18.13	65.0483	0.296205	0.199764	1.48277	0.138135	0.282433		ACAP3	951.432	-0.126746	0.0946463	-1.33916	0.180519	0.612795
VWA1	10.5833	0.597854	0.465421	1.28454	0.198952	0.368349		MIR6726	6.3489	0.00298729	0.71216	0.00419469	0.996653	NA
ATAD3C	2.21984	-0.0847545	1.0583	-0.0800856	0.936169	0.96698		PUSL1	320.03	-0.148548	0.113254	-1.31163	0.189644	0.624582
ATAD3B	125.66	0.635757	0.190806	3.33195	0.000862412	0.00430173		INTS11	1618.39	0.056434	0.0796132	0.708851	0.478417	0.857341
ATAD3A	46.0197	0.582297	0.261747	2.22465	0.0261045	0.0775947		MIR6727	2.16965	0.203781	1.16757	0.174534	0.861445	NA
TMEM240	3.12739	0.132498	0.750496	0.176548	0.859864	0.925638		RP5-890O3.9	40.328	0.369853	0.277744	1.33163	0.182981	0.616522
SSU72	1015.5	0.357611	0.082456	4.337	1.44443e-05	0.000108444		CPTP	189.151	-0.0550155	0.14729	-0.373519	0.708762	0.947899
RP5-832C2.5	6.53903	0.110196	0.612615	0.179878	0.857248	0.924529		TAS1R3	7.33168	-0.414621	0.668228	-0.620478	0.534943	NA
C1orf233	29.8209	-1.29323	0.377097	-3.42945	0.000604802	0.00314316		DVL1	836.92	0.0854498	0.0995558	0.85831	0.390721	0.812924
RP11-345P4.9	38.1672	-0.176514	0.21882	-0.806665	0.419859	0.611833		MXRA8	1868.22	-0.0887451	0.0746942	-1.18811	0.23479	0.683205
MIB2	15.3283	0.0808151	0.45682	0.176908	0.859581	0.925624		AURKAIP1	1815.1	0.0360764	0.0812095	0.444239	0.65687	0.927428
CDK11B	321.445	0.35155	0.0988618	3.55598	0.000376579	0.00207012		RP5-890O3.3	1.14236	0.449828	1.62593	0.27666	0.782041	NA
RP11-345P4.10	139.582	-0.00689959	0.141202	-0.0488631	0.961028	0.979939		CCNL2	4483.27	0.0620155	0.0599921	1.03373	0.301263	0.751762
SLC35E2B	634.132	0.00854491	0.100118	0.0853486	0.931984	0.964965		RP4-758J18.2	967.283	0.114022	0.0773347	1.4744	0.140374	0.547188
RP11-345P4.6	12.3652	0.793855	0.427376	1.85751	0.0632388	0.156447		MRPL20	3293.53	0.0662407	0.0606673	1.09187	0.274891	0.728586
CDK11A	183.209	0.220985	0.156194	1.41482	0.157122	0.311057		RN7SL657P	29.0551	-0.450738	0.337871	-1.33405	0.182187	0.615946
RP1-283E3.8	208.952	0.264503	0.13421	1.97081	0.0487457	0.127588		RP4-758J18.13	161.313	0.195673	0.149949	1.30493	0.191917	0.628839
RP1-283E3.4	30.2403	0.298465	0.258141	1.15621	0.247596	0.429431		ANKRD65	4.72142	0.178497	0.82203	0.217141	0.828098	NA
SLC35E2	128.837	0.0798521	0.132598	0.602212	0.547033	0.719473		RP4-758J18.10	4.44435	-0.0932584	0.843313	-0.110586	0.911945	NA
NADK	263.363	-0.098213	0.100904	-0.973334	0.330388	0.522421		VWA1	149.515	-0.211933	0.175547	-1.20727	0.227327	0.673734
GNB1	8212.98	-0.0981565	0.0445157	-2.20499	0.0274551	0.0808978		ATAD3C	19.9088	-0.389045	0.396511	-0.981171	0.326508	0.770302
CALML6	4.366	0.464978	0.635967	0.731137	0.464696	0.651725		ATAD3B	987.867	0.0631997	0.0933852	0.676763	0.498556	0.867787
TMEM52	9.03593	0.889818	0.51184	1.73847	0.0821281	0.191323		RP5-832C2.8	13.9358	0.197485	0.465283	0.424442	0.671244	0.932918
PRKCZ	197.81	-0.207159	0.142199	-1.45682	0.145167	0.293325		ATAD3A	850.277	0.0307111	0.0915966	0.335287	0.737409	0.953276
RP5-892K4.1	19.9622	-0.131981	0.345215	-0.382315	0.702228	0.831949		TMEM240	42.9841	-0.245296	0.279123	-0.878811	0.379504	0.80633
RP11-181G12.2	24.7833	0.128027	0.341486	0.374912	0.707726	0.835661		SSU72	2467.45	0.048395	0.0638675	0.757741	0.448606	0.84431
FAAP20	178.47	0.464892	0.1322	3.51658	0.000437153	0.00236574		RP5-832C2.5	13.279	-0.0496815	0.496125	-0.100139	0.920234	0.987948
SKI	420.616	-0.168149	0.101972	-1.64897	0.0991541	0.22107		C1orf233	228.234	0.0507024	0.135006	0.375557	0.707246	0.946916
MORN1	35.2352	0.0264528	0.240203	0.110127	0.912309	0.955411		RP11-345P4.9	106.353	0.241612	0.182395	1.32466	0.185283	0.619983
RP4-740C4.5	15.6597	-0.129049	0.415035	-0.310935	0.75585	0.866001		MIB2	194.004	0.100809	0.1349	0.747285	0.454891	0.847119
RP4-740C4.7	1.84703	-1.26958	1.05362	-1.20497	0.228216	0.405777		CDK11B	1337	0.0281625	0.0770176	0.365664	0.714616	0.948547
RER1	1418.3	-0.0322299	0.0665225	-0.484497	0.628033	0.779991		RP11-345P4.10	232.668	0.132174	0.147865	0.893887	0.371382	0.800749
PEX10	278.325	-0.050611	0.105404	-0.480162	0.631112	0.781623		SLC35E2B	2081.95	0.00287134	0.0612344	0.046891	0.9626	0.993813
PLCH2	3.67273	-4.40436	1.09865	-4.00889	6.10061e-05	0.000400394		RP11-345P4.6	27.6707	0.217523	0.348521	0.624131	0.532541	0.885317
PANK4	110.216	0.0252509	0.172043	0.146771	0.883313	0.939577		CDK11A	576.957	0.0220043	0.0961026	0.228967	0.818894	0.969824
FAM213B	263.049	0.0913711	0.102095	0.894957	0.37081	0.564432		RP1-283E3.8	667.023	0.0703644	0.0906117	0.776549	0.437425	0.838513
MMEL1	53.2193	-0.55475	0.196469	-2.82361	0.00474863	0.0187303		RP1-283E3.4	91.6977	-0.0797717	0.187854	-0.424648	0.671093	0.932918
TTC34	3.59467	-0.228299	0.79772	-0.28619	0.774733	0.877544		SLC35E2	389.024	0.00869071	0.106514	0.0815919	0.934971	0.99101
ARHGEF16	7.25807	-2.93732	0.72585	-4.04673	5.19378e-05	0.000345743		NADK	1288.9	0.120916	0.070899	1.70546	0.088108	0.426398
MEGF6	3.71198	0.108448	0.726702	0.149233	0.88137	0.938604		GNB1	18267.4	-0.122557	0.0495583	-2.47299	0.0133987	0.120953
RP11-46F15.2	1.53772	0.844162	1.14838	0.735089	0.462285	0.649321		RP1-140A9.1	1.50778	-1.01534	1.51685	-0.669375	0.503256	NA
TPRG1L	314.114	-0.121649	0.106583	-1.14136	0.253721	0.436934		CALML6	7.54328	-0.234659	0.641991	-0.365517	0.714726	NA
WRAP73	232.802	0.2527	0.121833	2.07414	0.0380661	0.104765		TMEM52	46.5416	-0.278233	0.266632	-1.04351	0.296713	0.747299
TP73	73.9624	0.183032	0.184502	0.992033	0.321181	0.512927		CFAP74	3.79839	1.50087	0.947212	1.58451	0.113077	NA
TP73-AS1	436.895	0.365347	0.101798	3.58892	0.000332047	0.00185151		GABRD	5.30598	-0.551347	0.764697	-0.721001	0.470909	NA
RF02197	9.1952	0.462805	0.565854	0.817888	0.413421	0.605602		PRKCZ	762.441	0.0156099	0.080541	0.193813	0.846322	0.975582
CCDC27	15.9813	0.307903	0.380788	0.808594	0.418749	0.610873		RP5-892K4.1	95.3765	0.0476739	0.188015	0.253564	0.799832	0.964942
SMIM1	1.73522	-1.56997	1.26156	-1.24446	0.213328	0.386852		RP11-181G12.2	66.2454	0.131025	0.223941	0.585087	0.558489	0.893294
LRRC47	590.879	0.444868	0.0861992	5.16093	2.45732e-07	2.56731e-06		FAAP20	848.379	0.0623092	0.0887577	0.702014	0.48267	0.859166
RP1-286D6.5	23.7372	0.399343	0.360605	1.10742	0.26811	0.454035		RP11-181G12.4	1.65893	0.0117099	1.38175	0.00847471	0.993238	NA
CEP104	367.495	-0.0483577	0.11796	-0.409951	0.681842	0.817306		SKI	802.642	0.0757825	0.0841222	0.900862	0.367662	0.797819
DFFB	115.907	0.204528	0.166661	1.22721	0.219744	0.395583		MORN1	138.931	-0.170848	0.154718	-1.10426	0.269482	0.723535
C1orf174	238.027	0.299831	0.124948	2.39966	0.0164105	0.053216		RP4-740C4.5	34.3844	0.0484428	0.308361	0.157097	0.875168	0.981496
RP13-15E13.1	3.26365	-0.58535	0.852788	-0.686397	0.492463	0.674821		RP4-740C4.7	3.18018	-1.48109	1.05137	-1.40872	0.158917	NA
AJAP1	20.9789	-0.417617	0.315533	-1.32353	0.185659	0.350785		RER1	2977.9	-0.0205927	0.0602989	-0.341511	0.732719	0.952658
NPHP4	72.3074	0.560138	0.218021	2.56919	0.0101937	0.0357239		PEX10	992.428	-0.0564694	0.0738537	-0.764612	0.444503	0.842453
KCNAB2	27.6762	-0.660112	0.276376	-2.38845	0.0169194	0.0545188		PLCH2	43.0199	-1.40987	0.292226	-4.82458	1.40299e-06	4.79385e-05
CHD5	9.426	-0.429676	0.478741	-0.897513	0.369445	0.563391		PANK4	617.635	-0.0756913	0.0896727	-0.844083	0.398623	0.817769
RPL22	2280.01	0.489645	0.0883556	5.54175	2.99462e-08	3.5756e-07		RP3-395M20.12	4.24856	-0.911715	0.869298	-1.04879	0.294273	NA
RP1-120G22.11	4.86907	-0.85922	0.641496	-1.3394	0.18044	0.343934		TNFRSF14	1.20847	-1.35887	1.78259	-0.762301	0.445881	NA
RNF207	115.46	0.0210736	0.139577	0.150981	0.87999	0.937595		FAM213B	1138.02	-0.167885	0.0810678	-2.07092	0.0383663	0.252844
ICMT	1426.55	-0.390484	0.0612498	-6.37528	1.82633e-10	2.88538e-09		MMEL1	213.644	-0.0961788	0.133343	-0.721291	0.47073	0.853659
LINC00337	2.66162	0.534662	0.906136	0.590046	0.55516	0.725986		TTC34	4.97432	-0.37833	0.871703	-0.434013	0.664279	NA
GPR153	106.936	-0.507783	0.176223	-2.88147	0.00395819	0.0160607		ARHGEF16	21.4842	-1.32664	0.395088	-3.35783	0.000785562	0.0128393
ACOT7	517.094	0.231152	0.148053	1.56128	0.118457	0.252195		MEGF6	46.4649	-0.255223	0.262217	-0.973327	0.330391	0.772703
TNFRSF25	50.1868	-0.0511908	0.227172	-0.225339	0.821716	0.904901		RP11-46F15.2	1.94545	0.485861	1.34308	0.361752	0.717537	NA
PLEKHG5	96.2798	-0.243855	0.211131	-1.15499	0.248093	0.429756		TPRG1L	649.785	-0.248486	0.0865209	-2.87198	0.00407911	0.0503657
NOL9	313.198	0.292163	0.111298	2.62506	0.00866339	0.031109		WRAP73	1455.95	0.144617	0.073219	1.97513	0.0482538	0.295153
RP11-58A11.2	2.52949	0.39387	1.07083	0.367817	0.713009	0.839264		TP73	293.852	-0.0709129	0.130255	-0.544417	0.586155	0.904554
ZBTB48	78.3604	0.127799	0.209984	0.608611	0.542782	0.715982		RP5-1092A11.5	1.84209	0.811467	1.42787	0.568304	0.569828	NA
KLHL21	97.4597	0.0702265	0.168918	0.415744	0.677597	0.814809		TP73-AS1	1397.15	-0.00810597	0.075943	-0.106738	0.914997	0.986561
PHF13	338.655	0.351941	0.105673	3.33048	0.000866963	0.00432073		RF02197	16.2568	0.267551	0.452266	0.591579	0.554132	0.89221
THAP3	218.963	0.445524	0.152949	2.91289	0.00358099	0.0147016		CCDC27	99.9792	0.0686875	0.180729	0.380057	0.703903	0.945732
DNAJC11	770.982	0.0721074	0.0770102	0.936334	0.349101	0.542377		SMIM1	19.4562	0.407682	0.414898	0.982606	0.325801	0.770232
RP11-312B8.1	1.17375	-0.323093	1.4368	-0.224871	0.82208	0.90506		LRRC47	1783.23	0.0281328	0.0668822	0.420633	0.674023	0.933625
CAMTA1	586.738	0.0527103	0.091858	0.573824	0.566087	0.734549		RN7SL574P	3.2857	-0.283171	1.01806	-0.278147	0.780899	NA
RP11-338N10.1	2.87483	0.89495	0.87181	1.02654	0.304636	0.495111		RP1-286D6.5	229.51	-0.0461173	0.140226	-0.328878	0.742248	0.954211
RP11-338N10.2	2.78961	0.294726	0.898463	0.328033	0.742886	0.858832		CEP104	589.702	0.0266186	0.0896276	0.296991	0.766473	0.959965
RP11-338N10.3	15.535	0.377032	0.382308	0.986199	0.324035	0.516132		DFFB	288.101	0.0453639	0.113138	0.400962	0.688448	0.939327
VAMP3	1467.82	-0.332743	0.0875471	-3.80073	0.000144271	0.00087157		C1orf174	494.318	0.0501681	0.0913253	0.549334	0.582776	0.903955
RP3-467L1.6	10.3691	-0.378951	0.418225	-0.906095	0.364885	0.558795		RP13-15E13.1	7.46842	0.065271	0.63407	0.10294	0.918011	NA
PER3	236.947	-0.0129178	0.13607	-0.0949349	0.924367	0.961475		AJAP1	6.7899	-0.791979	0.671835	-1.17883	0.238466	NA
RP3-467L1.4	17.0571	-0.122318	0.349927	-0.349554	0.726674	0.848921		NPHP4	378.764	-0.123761	0.111963	-1.10537	0.268999	0.723288
UTS2	54.129	0.276796	0.226128	1.22407	0.220928	0.397149		KCNAB2	134.861	-0.1984	0.173744	-1.14191	0.253492	0.7056
TNFRSF9	48.378	-2.6457	0.268046	-9.87033	5.59784e-23	2.31037e-21		CHD5	34.4424	-1.468	0.334074	-4.39424	1.1116e-05	0.000301605
PARK7	2240.47	0.216726	0.084987	2.5501	0.0107691	0.0374142		RPL22	9998.55	0.17939	0.0644037	2.7854	0.0053461	0.0621627
RF00019	334.644	-0.0957328	0.111699	-0.857061	0.391411	0.584148		RP1-120G22.11	34.9873	0.151341	0.30315	0.49923	0.617617	0.914538
CTA-215D11.6	5.42107	0.24125	0.634197	0.380402	0.703647	0.832934		RNF207	270.523	-0.0434352	0.132303	-0.3283	0.742685	0.954211
ERRFI1	384.004	-0.592815	0.0904866	-6.55142	5.69939e-11	9.42583e-10		ICMT	2759.75	-0.130135	0.0614528	-2.11765	0.0342051	0.234437
SLC45A1	7.7273	-1.92236	0.626177	-3.07	0.00214057	0.00948612		LINC00337	10.9433	-0.35241	0.520884	-0.676561	0.498684	0.867787
RERE	482.058	0.139736	0.118507	1.17913	0.238346	0.418232		GPR153	338.68	-0.399688	0.117224	-3.4096	0.000650577	0.0109207
RP5-1115A15.1	1.53132	-0.348961	1.16847	-0.298648	0.765209	0.871629		ACOT7	3033.21	-0.189711	0.0629006	-3.01605	0.00256092	0.0345472
ENO1	11801.3	0.118686	0.0736785	1.61086	0.10721	0.234194		RP1-202O8.3	7.00209	0.269262	0.653763	0.411864	0.680439	NA
MIR6728	42.9919	-0.140448	0.245703	-0.571617	0.567582	0.735547		ESPN	14.4873	0.290694	0.456813	0.636352	0.524547	0.882288
RP3-477M7.3	1.29478	1.21293	1.20568	1.00602	0.314406	0.505737		TNFRSF25	146.021	0.14322	0.157828	0.907447	0.364171	0.794984
RP3-477M7.4	58.8411	0.13613	0.190625	0.714123	0.475151	0.660864		PLEKHG5	480.81	0.119462	0.104078	1.14781	0.251047	0.702342
GPR157	65.0725	-0.266924	0.172383	-1.54843	0.121518	0.256883		NOL9	505.209	0.0332446	0.0943823	0.352234	0.724663	0.95093
MIR34AHG	83.3223	-0.726348	0.167961	-4.3245	1.52881e-05	0.000113971		RP11-58A11.2	2.02919	-0.504073	1.24226	-0.405769	0.684912	NA
RP3-510D11.2	12.1624	-0.394796	0.407435	-0.96898	0.332555	0.524662		TAS1R1	1.16459	3.66299	1.81684	2.01614	0.0437855	NA
H6PD	445.828	-0.389324	0.120249	-3.23765	0.00120518	0.00577077		ZBTB48	337.608	0.0413093	0.111283	0.371211	0.71048	0.9481
SPSB1	22.4157	-0.480498	0.346398	-1.38713	0.165403	0.322603		KLHL21	391.632	0.0201832	0.112081	0.180076	0.857093	0.978126
CTD-2510L9.1	12.449	-0.2282	0.446966	-0.510553	0.609664	0.76694		PHF13	759.16	0.12019	0.0866481	1.38711	0.165408	0.590324
SLC25A33	233.972	0.35491	0.118893	2.98513	0.00283456	0.0120641		THAP3	981.545	0.0343818	0.0761311	0.451614	0.651547	0.925557
RP13-15M17.1	2.36283	2.43333	0.995212	2.44504	0.0144837	0.047982		DNAJC11	2253.28	-0.0686771	0.0617291	-1.11256	0.265899	0.718973
TMEM201	68.2534	0.215354	0.192631	1.11796	0.263583	0.449105		RP11-312B8.1	8.70022	0.786556	0.607966	1.29375	0.195752	0.634358
PIK3CD	58.634	-1.0798	0.219766	-4.91339	8.95144e-07	8.50259e-06		CAMTA1	1299.9	0.0763737	0.0719846	1.06097	0.288703	0.7396
RP11-558F24.4	33.9036	-0.291265	0.246798	-1.18017	0.237932	0.417813		RP3-453P22.1	4.15986	1.08514	0.883033	1.22888	0.219118	NA
CLSTN1	1246.41	-0.472248	0.0812493	-5.81234	6.16056e-09	8.04357e-08		RP11-338N10.1	3.83635	0.37834	0.892615	0.423856	0.671671	NA
CTNNBIP1	274.781	0.279683	0.123855	2.25815	0.0239361	0.0725646		RP11-338N10.2	8.46934	-0.287361	0.592174	-0.485265	0.627489	NA
RP11-84A14.5	115.876	0.23686	0.159746	1.48273	0.138146	0.282433		RP11-338N10.3	11.1861	-0.0646234	0.53507	-0.120776	0.903869	0.985186
LZIC	547.401	0.279559	0.0907031	3.08213	0.00205524	0.00916545		VAMP3	2136.51	0.11205	0.0684678	1.63654	0.101727	0.463027
RP11-84A14.4	3.23095	-0.50799	0.737926	-0.688402	0.4912	0.673901		RP3-467L1.6	6.33417	-0.305546	0.707971	-0.43158	0.666046	NA
NMNAT1	95.2162	-0.433457	0.195704	-2.21486	0.0267699	0.0793099		PER3	567.948	-0.116258	0.0884623	-1.31421	0.188774	0.623987
RN7SKP269	2.52025	0.900817	0.968458	0.930156	0.35229	0.545794		RP3-467L1.4	59.9046	0.00261313	0.23173	0.0112766	0.991003	0.999504
RP11-807G9.2	12.3627	-0.447099	0.455653	-0.981227	0.326481	0.518611		UTS2	78.2786	-0.136663	0.215861	-0.633108	0.526663	0.883414
RBP7	1.36766	-2.10352	1.50336	-1.39921	0.16175	0.31763		TNFRSF9	7.22812	-2.6356	0.810928	-3.2501	0.00115363	NA
UBE4B	899.318	0.00897862	0.0885272	0.101422	0.919215	0.958708		PARK7	6389.73	0.0513312	0.0558722	0.918726	0.358239	0.790959
KIF1B	1574.34	0.0205803	0.105288	0.195467	0.845028	0.917759		RF00019	470.386	0.138163	0.109551	1.26117	0.207247	0.649568
RN7SL731P	74.9403	0.736713	0.176146	4.18241	2.88441e-05	0.000203373		CTA-215D11.6	5.50943	-0.268528	0.760335	-0.353171	0.72396	NA
RP4-736L20.5	2.53315	1.72778	1.04264	1.65712	0.097496	0.218293		ERRFI1	280.052	-0.157289	0.119139	-1.32022	0.186761	0.622117
PGD	1764.14	-0.278569	0.0688156	-4.04805	5.16471e-05	0.000344201		RP11-431K24.1	1.20847	-1.35887	1.78259	-0.762301	0.445881	NA
RP4-736L20.3	12.3972	-0.0137875	0.407867	-0.0338039	0.973034	0.985941		SLC45A1	38.3323	-0.215815	0.294162	-0.73366	0.463156	0.850084
APITD1-CORT	258.407	0.290034	0.107298	2.70308	0.00687008	0.0256325		RERE	1156.08	0.0771983	0.0737298	1.04704	0.29508	0.745554
CENPS	266.355	0.272884	0.109801	2.48525	0.0129459	0.0436439		RP5-1115A15.1	1.1452	1.36966	1.7511	0.782174	0.434112	NA
CORT	6.92824	0.409553	0.582147	0.703522	0.481731	0.665846		ENO1	41987.2	0.0121222	0.0562155	0.215638	0.82927	0.971317
DFFA	852.616	-0.00334683	0.0698255	-0.0479314	0.961771	0.980261		MIR6728	165.32	0.0159004	0.144983	0.109671	0.91267	0.985639
RP5-1113E3.3	89.8852	-0.147905	0.193976	-0.762487	0.445769	0.635672		RP3-477M7.3	9.56494	-0.099041	0.561696	-0.176325	0.860039	0.978549
PEX14	93.3795	-0.286513	0.175456	-1.63296	0.102476	0.226679		RP3-477M7.4	9.65862	-0.228046	0.58003	-0.393162	0.6942	0.941672
CASZ1	58.5877	-0.111613	0.274268	-0.406947	0.684047	0.819191		GPR157	112.163	-0.169079	0.175387	-0.964032	0.33503	0.776085
RP4-734G22.3	14.7786	0.0851802	0.385669	0.220864	0.825199	0.906824		MIR34AHG	43.0764	0.269659	0.27364	0.985451	0.324403	0.769288
C1orf127	1.01519	0.520641	1.51244	0.344239	0.730667	NA		MIR34A	2.15473	0.687243	1.18415	0.580369	0.561666	NA
TARDBP	3360.24	0.180211	0.0570933	3.15644	0.0015971	0.00736025		RP3-510D11.2	7.4188	0.461057	0.640975	0.719306	0.471953	NA
RP4-635E18.9	1874.21	0.146201	0.0805457	1.81513	0.0695041	0.168077		H6PD	957.605	0.00447253	0.0849041	0.0526775	0.957989	0.992794
MASP2	31.4241	-0.320962	0.269945	-1.18899	0.234443	0.41327		SPSB1	57.4336	-0.590883	0.241096	-2.45082	0.0142531	0.126821
RP4-635E18.8	21.7933	0.0918418	0.344959	0.26624	0.790055	0.88582		CTD-2510L9.2	2.12994	-0.678949	1.26035	-0.538699	0.590095	NA
SRM	289.402	0.179542	0.126452	1.41984	0.155653	0.308949		CTD-2510L9.1	32.3016	-0.100521	0.321582	-0.312583	0.754598	0.956348
EXOSC10	1444.85	0.235535	0.0621106	3.79218	0.000149328	0.000898937		SLC25A33	685.27	0.00167189	0.0840353	0.0198951	0.984127	0.998834
RP4-635E18.7	338.493	0.424119	0.0878136	4.82976	1.36695e-06	1.25348e-05		RP13-15M17.1	7.94136	0.117626	0.619637	0.189831	0.849441	NA
RP4-635E18.6	41.4054	0.533472	0.262691	2.03079	0.0422759	0.113916		TMEM201	486.433	-0.020288	0.108267	-0.187389	0.851356	0.977557
MTOR	1101.83	0.0345605	0.0890195	0.388235	0.697842	0.828647		PIK3CD	117.759	-0.586597	0.182747	-3.20989	0.00132784	0.0199249
RP11-99P18.1	30.9102	0.119402	0.248908	0.479704	0.631438	0.781804		RP11-558F24.4	183.939	-0.039913	0.147849	-0.269958	0.787193	0.963333
UBIAD1	225.412	-0.192964	0.113752	-1.69635	0.089819	0.20476		CLSTN1	2841.94	-0.0820928	0.0740237	-1.10901	0.267427	0.72082
DISP3	3.36442	1.25215	0.783266	1.59863	0.109903	0.238469		CTNNBIP1	1062.04	0.0125591	0.0759613	0.165335	0.86868	0.979704
FBXO2	13.0611	-1.06669	0.436753	-2.44232	0.0145933	0.0482833		RP11-84A14.5	326.358	0.154369	0.111457	1.38501	0.166049	0.591207
FBXO44	89.5029	0.00578132	0.171515	0.0337073	0.973111	0.985941		LZIC	914.039	0.0622196	0.0882201	0.705277	0.480638	0.85818
FBXO6	33.9672	-0.669648	0.254863	-2.62748	0.00860197	0.0309217		RP11-84A14.4	11.7112	-0.184428	0.53795	-0.342835	0.731723	0.952321
MAD2L2	379.654	-0.0632507	0.142699	-0.443246	0.657588	0.800518		NMNAT1	189.223	-0.133074	0.137632	-0.966881	0.333604	0.775063
DRAXIN	122.398	-1.42047	0.167539	-8.47843	2.2825e-17	6.71912e-16		RN7SKP269	3.85676	-0.369463	0.934992	-0.39515	0.692732	NA
AGTRAP	88.5887	0.129717	0.21173	0.61265	0.540108	0.71407		RP11-807G9.2	26.2533	-0.450577	0.359642	-1.25285	0.21026	0.652882
C1orf167	15.4988	0.128436	0.404697	0.317363	0.750968	0.863806		RBP7	2.62834	-2.80149	1.35339	-2.06998	0.0384545	NA
MTHFR	144.3	-0.156981	0.135393	-1.15945	0.246271	0.427864		UBE4B	1849.13	0.0191277	0.0695028	0.275208	0.783156	0.962153
CLCN6	253.302	0.189024	0.121794	1.552	0.120663	0.255518		KIF1B	2492.36	-0.200022	0.0635945	-3.14527	0.00165935	0.024048
NPPA-AS1	31.8703	0.214782	0.2592	0.828637	0.40731	0.599625		RN7SL731P	54.6928	-0.127572	0.249031	-0.512273	0.60846	0.912093
RF02156	4.32504	-0.392694	0.70962	-0.553386	0.579999	0.745373		RP4-736L20.4	4.35081	0.218162	0.832205	0.262149	0.793207	NA
RF02157	3.57858	0.531797	0.756744	0.702743	0.482216	0.66624		RP4-736L20.5	6.37843	0.0859544	0.706489	0.121664	0.903165	NA
NPPA	5.07506	-0.0527683	0.612651	-0.0861312	0.931362	0.964795		PGD	5318.47	-0.120094	0.0562234	-2.13602	0.0326777	0.226956
RF02158	1.31216	0.942034	1.21117	0.777788	0.436694	0.627551		RP4-736L20.3	66.583	0.0600289	0.224221	0.267722	0.788913	0.963515
KIAA2013	301.312	0.0654693	0.104668	0.625495	0.531646	0.706972		APITD1-CORT	587.908	6.62139e-05	0.0885366	0.00074787	0.999403	0.99971
PLOD1	1339.59	-0.708978	0.07723	-9.18009	4.30743e-20	1.51959e-18		CENPS	599.433	0.00507274	0.08775	0.057809	0.953901	0.992676
MFN2	1257.66	-0.0694917	0.0768266	-0.904526	0.365716	0.559663		CORT	28.4596	-0.296572	0.347502	-0.853439	0.393416	0.814567
MIIP	62.4865	0.966454	0.213808	4.52019	6.17839e-06	5.01999e-05		DFFA	2097.07	0.0321877	0.065492	0.491475	0.62309	0.91611
TNFRSF1B	3.56118	-2.5705	1.02742	-2.50188	0.0123534	0.0419743		RP5-1113E3.3	165.861	0.00011103	0.145298	0.000764158	0.99939	0.99971
RF00156	5.77013	0.852761	0.587787	1.4508	0.146836	0.295815		PEX14	633.825	0.0649505	0.0934486	0.69504	0.487031	0.860977
VPS13D	490.141	-0.214238	0.236068	-0.907528	0.364128	0.558037		CASZ1	198.161	-0.599635	0.152073	-3.94307	8.04467e-05	0.00175063
DHRS3	10.2094	0.545998	0.519199	1.05162	0.292976	0.482615		RP4-734G22.3	88.3459	-0.60235	0.211518	-2.84775	0.00440291	0.0535391
PRDM2	662.989	0.24322	0.100114	2.42942	0.0151229	0.0497462		C1orf127	3.30241	0.0177105	0.951446	0.0186143	0.985149	NA
KAZN	234.452	1.00627	0.10605	9.48863	2.34083e-21	8.87573e-20		TARDBP	6181.12	-0.0356214	0.0586208	-0.607658	0.543414	0.888122
TMEM51-AS1	134.351	-0.0152938	0.13073	-0.116988	0.90687	0.952796		RP4-635E18.9	3623.73	-0.0378721	0.0598227	-0.633072	0.526687	0.883414
TMEM51	238.233	-0.395386	0.12327	-3.20749	0.00133901	0.00631944		MASP2	54.6671	0.173691	0.23816	0.729304	0.465816	0.851818
RP5-903E17.2	1.05368	-0.921672	1.396	-0.660222	0.509112	NA		RP4-635E18.8	42.8941	0.322194	0.282439	1.14076	0.253971	0.705814
FHAD1	26.5678	-0.152939	0.320864	-0.476647	0.633614	0.783481		SRM	1638.28	-0.0350995	0.0654865	-0.53598	0.591972	0.905888
RP3-467K16.2	6.3836	-0.142206	0.608996	-0.233508	0.815367	0.901201		EXOSC10	3328.76	-0.0408014	0.0636872	-0.640653	0.521748	0.880813
EFHD2	80.6246	0.407253	0.17337	2.34904	0.0188217	0.0595204		RP4-635E18.7	752.084	-0.00423946	0.0871865	-0.0486252	0.961218	0.993457
CTRC	1.21749	2.05722	1.49779	1.3735	0.169596	0.328719		RP4-635E18.6	186.44	0.0595496	0.138124	0.431131	0.666373	0.930871
CELA2B	7.22393	0.362832	0.590068	0.614898	0.538622	0.713077		MTOR	2455.83	-0.0853475	0.0691852	-1.23361	0.217349	0.662201
CASP9	200.255	0.134431	0.133828	1.00451	0.315135	0.506439		RP11-99P18.1	71.4819	-0.207962	0.211544	-0.983066	0.325575	0.770083
DNAJC16	335.58	0.0613483	0.0949756	0.645937	0.51832	0.696124		UBIAD1	672.722	-0.00697957	0.0903781	-0.0772264	0.938443	0.99101
RP4-680D5.8	14.0817	-0.307921	0.394054	-0.781418	0.434556	0.625558		RP4-796F18.2	1.67056	-0.0198865	1.44475	-0.0137647	0.989018	NA
AGMAT	30.8886	0.0615326	0.276547	0.222503	0.823922	0.90619		DISP3	44.741	0.261772	0.27026	0.968592	0.332749	0.774473
RP4-680D5.2	2.77529	-0.963936	1.05141	-0.9168	0.359248	0.552957		FBXO2	67.449	-0.270629	0.22241	-1.2168	0.22368	0.670946
RP4-680D5.3	4.17115	1.1288	0.704092	1.6032	0.108891	0.236824		FBXO44	264.148	-0.0830813	0.127697	-0.650615	0.515295	0.877543
DDI2	769.416	-0.152467	0.104678	-1.45654	0.145245	0.29337		FBXO6	50.7566	-0.132303	0.255091	-0.518652	0.604004	0.910643
RSC1A1	221.862	-0.349785	0.180182	-1.94129	0.052223	0.134646		MAD2L2	1366.71	-0.0944123	0.0803012	-1.17573	0.239704	0.689219
PLEKHM2	315.106	0.0777685	0.121824	0.638366	0.523236	0.699979		DRAXIN	30.4869	-0.734843	0.337172	-2.17943	0.0292998	0.210844
RP11-288I21.1	34.5363	-0.0602089	0.269317	-0.223562	0.823098	0.905583		AGTRAP	547.541	0.0247674	0.0932085	0.26572	0.790455	0.963623
SLC25A34	12.2933	1.46029	0.515284	2.83394	0.00459778	0.0182533		C1orf167	107.172	-0.0759997	0.177925	-0.427145	0.669274	0.932125
RP11-169K16.4	2.18945	0.593657	0.944295	0.628677	0.52956	0.705204		MTHFR	517.7	0.0026048	0.0939998	0.0277107	0.977893	0.997546
FBLIM1	468.05	-0.112141	0.0962998	-1.1645	0.244223	0.425447		CLCN6	529.425	0.105765	0.094698	1.11687	0.264051	0.716405
RP11-169K16.6	2.88566	-0.0203976	0.921468	-0.022136	0.982339	0.99083		NPPA-AS1	47.4669	0.200381	0.263038	0.761797	0.446181	0.843391
UQCRHL	54.3846	0.27497	0.200626	1.37056	0.170513	0.329974		RF02156	3.50331	0.413307	0.938358	0.440458	0.659606	NA
RP11-169K16.9	30.933	-0.127727	0.270082	-0.472921	0.636269	0.785054		RF02157	3.86744	-0.665182	0.906355	-0.733909	0.463004	NA
SPEN	1038.72	0.0560918	0.234577	0.239119	0.811013	0.898433		NPPA	13.0692	0.278805	0.511168	0.545428	0.58546	0.904468
ZBTB17	77.0022	0.485066	0.215636	2.24946	0.0244831	0.0738292		RF02158	1.69452	-0.630327	1.42374	-0.442726	0.657964	NA
HSPB7	44.6448	-2.09127	0.245187	-8.52929	1.4725e-17	4.36862e-16		KIAA2013	1303.66	-0.0599854	0.0749231	-0.800626	0.423348	0.830677
FAM131C	3.19479	-1.2893	0.922887	-1.39702	0.162406	0.318489		PLOD1	2515.25	-0.089257	0.0657337	-1.35786	0.174509	0.604546
EPHA2	330.576	-0.00270014	0.119552	-0.0225856	0.981981	0.99069		MFN2	3402.25	-0.0386639	0.0607167	-0.636793	0.52426	0.882288
RP11-276H7.3	1.33869	-1.56071	1.29698	-1.20335	0.228842	0.406553		MIIP	519.428	-0.0107352	0.0980437	-0.109494	0.91281	0.985671
RP4-733M16.2	13.7029	1.19845	0.40493	2.95964	0.00308	0.0129154		TNFRSF1B	2.83828	-0.500208	1.06671	-0.468928	0.639121	NA
ARHGEF19	55.8641	0.869332	0.237162	3.66557	0.000246789	0.00141991		RF00156	4.97932	-0.208533	0.807397	-0.258278	0.796192	NA
ANO7P1	4.07669	-0.380494	0.695172	-0.547338	0.584146	0.748322		VPS13D	845.95	0.0507903	0.085173	0.59632	0.550962	0.891219
RSG1	12.2591	-0.303261	0.409345	-0.740845	0.458787	0.646784		SNORA59A	1.48418	0.305658	1.41158	0.216536	0.82857	NA
FBXO42	368.874	0.0725616	0.115578	0.627816	0.530125	0.705673		DHRS3	9.30597	0.212244	0.577912	0.367261	0.713424	0.9481
SZRD1	1624.58	-0.206476	0.0665149	-3.10421	0.00190788	0.00859502		HNRNPCL1	2.1494	1.74765	1.29315	1.35146	0.176548	NA
RP11-430L17.1	1.43004	1.18438	1.16261	1.01872	0.308334	0.499136		PRDM2	1190.99	-0.0193365	0.0712821	-0.271268	0.786185	0.963241
SPATA21	947.585	-0.264696	0.0752925	-3.51558	0.0004388	0.00237355		KAZN	347.998	0.0397039	0.107459	0.369481	0.71177	0.9481
NECAP2	660.679	0.122073	0.0936973	1.30284	0.19263	0.36019		TMEM51-AS1	209.813	-0.117088	0.13206	-0.886624	0.375281	0.802732
RP4-798A10.2	63.1507	0.186052	0.210454	0.884051	0.376669	0.57032		TMEM51	686.958	-0.293846	0.0825818	-3.55824	0.000373348	0.00676279
CROCCP3	92.7015	0.266035	0.187359	1.41992	0.155631	0.308943		RP5-903E17.2	2.15709	0.671983	1.18794	0.565672	0.571617	NA
RP4-798A10.7	2.97561	-1.17783	0.860619	-1.36858	0.171129	0.33081		FHAD1	48.4439	0.373179	0.252689	1.47683	0.139722	0.54556
NBPF1	399.601	-0.049771	0.116139	-0.428548	0.668252	0.808288		RP3-467K16.2	13.3939	0.465094	0.494862	0.939845	0.347297	0.785718
CROCCP2	151.015	0.586228	0.135908	4.31341	1.60756e-05	0.000119461		RP3-467K16.4	1.15892	1.31528	1.72444	0.762727	0.445626	NA
RP5-1182A14.8	6.53123	0.313803	0.598539	0.524281	0.600083	0.760029		EFHD2	494.011	-0.114485	0.0970541	-1.1796	0.238158	0.688008
MST1P2	6.38015	-0.0293275	0.554828	-0.0528587	0.957844	0.978375		CTRC	2.31881	0.425617	1.23061	0.34586	0.729448	NA
EIF1AP1	13.2417	0.448725	0.451284	0.99433	0.320062	0.511797		CELA2B	3.9281	0.250739	0.887404	0.282553	0.777519	NA
CROCC	30.2507	0.334287	0.275084	1.21522	0.224283	0.401187		CASP9	324.843	-0.0690976	0.107318	-0.64386	0.519666	0.879965
MST1L	2.31675	0.631971	1.08685	0.581469	0.560924	0.730411		DNAJC16	416.448	-0.179255	0.0997649	-1.79677	0.0723716	0.380579
RP11-108M9.6	3.93122	1.07639	0.900127	1.19582	0.231765	0.409903		RP4-680D5.8	23.0609	-0.437951	0.375105	-1.16754	0.242991	0.692081
MFAP2	527.868	-1.10527	0.128146	-8.62514	6.40118e-18	1.94108e-16		AGMAT	64.6177	-0.0932872	0.232247	-0.401673	0.687925	0.939087
RP1-37C10.3	5.1691	-0.933514	0.803635	-1.16161	0.245392	0.426687		RP4-680D5.2	5.69291	-1.07907	0.755004	-1.42923	0.152938	NA
ATP13A2	106.475	-0.194386	0.217249	-0.894761	0.370915	0.564432		RP4-680D5.3	16.4684	0.607922	0.451342	1.34692	0.178005	0.608761
SDHB	860.646	0.127646	0.0938169	1.36059	0.173644	0.334176		DDI2	1023.53	-0.0167983	0.0772148	-0.217553	0.827778	0.970973
PADI2	2.29715	0.264274	0.950251	0.278109	0.780929	0.880833		RSC1A1	301.825	-0.0592095	0.116038	-0.510261	0.609868	0.912329
RP1-20B21.4	385.486	0.519699	0.127706	4.06951	4.71127e-05	0.000317337		PLEKHM2	1676.05	-0.0883039	0.0782806	-1.12804	0.259302	0.71168
RCC2	2068.63	0.343153	0.0628731	5.45787	4.81893e-08	5.61863e-07		RP11-288I21.1	188.001	-0.0449614	0.151622	-0.296537	0.76682	0.959965
ARHGEF10L	56.3327	-0.397461	0.226704	-1.75322	0.0795645	0.186732		SLC25A34	28.014	-0.142751	0.345521	-0.413148	0.679498	0.935884
ACTL8	2.53491	-1.50829	1.27776	-1.18042	0.237833	0.417686		RP11-169K16.4	5.28731	0.555586	0.764965	0.726289	0.467662	NA
RP13-279N23.2	28.5506	-1.33214	0.285547	-4.66522	3.08286e-06	2.64883e-05		FBLIM1	664.443	-0.100331	0.0884955	-1.13375	0.256901	0.709643
ALDH4A1	67.1509	-1.00894	0.2122	-4.75467	1.98773e-06	1.77321e-05		RP11-169K16.6	7.14222	0.472427	0.646479	0.73077	0.46492	NA
IFFO2	13.2507	-3.17954	0.530859	-5.98942	2.10591e-09	2.93181e-08		UQCRHL	736.638	0.208267	0.0958559	2.17271	0.0298019	0.21336
RP5-1126H10.2	117.529	0.343101	0.201513	1.70263	0.0886376	0.203039		RP11-169K16.8	25.8119	0.0433484	0.352732	0.122893	0.902192	0.985186
UBR4	2550.08	-0.212248	0.190905	-1.1118	0.266226	0.452054		RP11-169K16.9	162.227	0.270296	0.147916	1.82736	0.0676459	0.365615
RP1-43E13.2	111.66	-0.674778	0.166516	-4.05233	5.07098e-05	0.000338632		SPEN	1900.99	0.236069	0.0766427	3.08013	0.00206912	0.0288015
EMC1	1249.57	-0.55869	0.0788049	-7.08953	1.34565e-12	2.62587e-11		ZBTB17	603.463	0.0537359	0.0969827	0.554078	0.579526	0.90328
MRTO4	873.394	0.410244	0.0961037	4.26877	1.96557e-05	0.000143774		HSPB7	59.7939	0.335304	0.229752	1.45941	0.144451	0.555096
AKR7L	11.1693	0.975537	0.482877	2.02026	0.0433567	0.116224		FAM131C	11.0904	-0.655558	0.580711	-1.12889	0.258945	0.711516
AKR7A3	3.34279	0.564303	0.768157	0.73462	0.462571	0.649566		EPHA2	590.312	-0.0715424	0.10175	-0.703121	0.481981	0.858748
RP4-657E11.10	19.4905	-0.80614	0.346776	-2.32467	0.0200894	0.0627802		RP11-276H7.2	1.71322	-2.04621	1.52795	-1.33918	0.180511	NA
AKR7A2	144.663	0.417996	0.18372	2.27518	0.0228951	0.0699452		RP4-733M16.2	44.6283	0.0289288	0.261398	0.11067	0.911878	0.985639
RNU6-1099P	1.21101	-0.670277	1.35082	-0.496201	0.619752	0.773952		ARHGEF19	257.742	-0.0499589	0.123022	-0.406096	0.684672	0.938442
PQLC2	78.3575	0.15738	0.158774	0.99122	0.321578	0.513411		ANO7P1	17.6456	0.158004	0.416929	0.378972	0.704708	0.945905
CAPZB	1539.74	0.166059	0.0726302	2.28637	0.0222328	0.0682356		RSG1	47.4851	-0.127162	0.269837	-0.471255	0.637459	0.921294
MINOS1	782.875	0.202108	0.116785	1.73059	0.0835241	0.193782		MTL1	1.37376	-2.74081	1.72596	-1.58799	0.112288	NA
NBL1	522.512	0.111317	0.12925	0.861256	0.389097	0.582111		FBXO42	661.427	-0.00107014	0.0825984	-0.0129559	0.989663	0.999504
MINOS1-NBL1	788.613	0.205709	0.119272	1.72471	0.0845804	0.19559		SZRD1	4956.56	-0.058361	0.061491	-0.949099	0.34257	0.782671
RP5-1056L3.3	2.16758	1.72546	1.04984	1.64355	0.10027	0.222962		SPATA21	1962.11	-0.0612738	0.0639344	-0.958386	0.337868	0.778278
TMCO4	29.8144	-2.69259	0.353339	-7.62041	2.52878e-14	5.80971e-13		NECAP2	1882.91	0.119543	0.0640099	1.86757	0.0618221	0.345665
OTUD3	293.017	0.163067	0.143286	1.13805	0.255098	0.438559		RP4-798A10.2	55.7685	-0.02789	0.243138	-0.114708	0.908676	0.985546
CAMK2N1	198.3	-2.33057	0.157235	-14.8222	1.05308e-49	1.3796e-47		CROCCP3	109.408	0.0740859	0.17561	0.421878	0.673114	0.933278
MUL1	296.232	-0.333173	0.110295	-3.02074	0.00252156	0.0109091		RP4-798A10.7	18.9172	0.677176	0.417875	1.62052	0.10512	0.470556
FAM43B	3.26883	-0.467881	0.770305	-0.607397	0.543587	0.716726		RP5-875O13.1	2.3363	-0.823691	2.58062	-0.319183	0.749588	NA
PINK1	256.052	-0.212221	0.103474	-2.05096	0.040271	0.109718		NBPF1	1096.1	0.0856525	0.0737876	1.1608	0.245724	0.693921
RP11-401M16.7	488.14	-0.242929	0.106872	-2.27309	0.023021	0.0702745		CROCCP2	786.366	0.0453153	0.0880134	0.514868	0.606645	0.911547
DDOST	3024.33	-0.387392	0.076158	-5.0867	3.64354e-07	3.70697e-06		RP5-1182A14.8	70.686	-0.0105679	0.228156	-0.0463187	0.963056	0.993813
KIF17	16.9229	1.23443	0.396498	3.11332	0.00184995	0.00836839		MST1P2	24.9629	-0.174997	0.361679	-0.483845	0.628496	0.917268
SH2D5	4.95372	-0.620543	0.645778	-0.960923	0.336591	0.529232		RP5-875O13.7	2.65138	-0.736344	1.06099	-0.694018	0.487671	NA
HP1BP3	3345.34	-0.0590224	0.0895047	-0.659433	0.509618	0.689156		EIF1AP1	11.9503	-0.0693427	0.537303	-0.129057	0.897313	0.984802
EIF4G3	2514.24	-0.492786	0.0973425	-5.06239	4.14035e-07	4.1778e-06		ESPNP	3.32381	-0.591452	0.955764	-0.618827	0.536031	NA
ECE1	1301	-0.841737	0.079748	-10.555	4.81879e-26	2.37567e-24		CROCC	349.088	-0.0833609	0.117172	-0.711439	0.476812	0.857075
RP5-1071N3.1	2.14971	1.44829	1.0025	1.44469	0.148545	0.298413		MST1L	6.32807	-0.00497748	0.701032	-0.00710022	0.994335	NA
RP11-293F5.2	14.4141	0.127852	0.425713	0.300324	0.76393	0.870923		RP11-108M9.3	2.01049	0.47262	1.21381	0.38937	0.697002	NA
NBPF3	222.062	0.0718875	0.129985	0.553044	0.580233	0.745474		RP11-108M9.6	6.14204	0.551991	0.70125	0.787154	0.431192	NA
ALPL	12.0016	1.064	0.398946	2.66702	0.00765272	0.0280147		MFAP2	2029.91	0.1032	0.0669106	1.54236	0.122986	0.512984
RAP1GAP	39.5892	0.298944	0.220911	1.35324	0.17598	0.337281		RP1-37C10.3	63.2431	0.0778302	0.239273	0.325277	0.744971	0.954588
USP48	1238.7	0.150578	0.07203	2.09049	0.0365737	0.101713		ATP13A2	637.341	-0.30176	0.094224	-3.20258	0.00136203	0.0203744
LDLRAD2	6.29356	0.506516	0.53902	0.939699	0.347372	0.540746		SDHB	2140.57	0.0520038	0.0668278	0.778176	0.436466	0.838124
HSPG2	29.5201	0.173668	0.286189	0.606831	0.543963	0.717053		RP1-20B21.4	1087.21	-0.0172125	0.0803859	-0.214124	0.830451	0.971468
RP11-26H16.1	2.86682	0.711685	0.830133	0.857314	0.391271	0.584039		RCC2	5909.6	0.0041077	0.0580604	0.0707488	0.943598	0.992071
RP1-224A6.3	3.15351	0.618239	0.776203	0.796492	0.425746	0.617139		ARHGEF10L	217.691	-0.387599	0.146071	-2.65349	0.00796645	0.0836978
RP1-224A6.4	154.203	0.150345	0.13026	1.15419	0.248422	0.430095		ACTL8	4.33656	-0.690593	0.849472	-0.812967	0.416237	NA
CDC42	2880.62	0.0349025	0.0718684	0.485645	0.627219	0.779478		RP13-279N23.2	194.044	0.01069	0.139322	0.0767288	0.938839	0.99101
RP1-224A6.9	1.29757	0.113722	1.24012	0.0917026	0.926934	0.962995		ALDH4A1	380.857	-0.014546	0.106382	-0.136734	0.891241	0.983584
WNT4	1.33915	-1.39386	1.25132	-1.11391	0.265316	0.451073		IFFO2	21.6693	0.284758	0.374971	0.759414	0.447605	0.844229
ZBTB40	635.22	-0.0809433	0.101946	-0.793983	0.427205	0.618412		RP5-1126H10.2	203.062	0.045314	0.143143	0.316565	0.751574	0.955903
RP1-61A9.4	5.49503	-0.127981	0.780657	-0.163941	0.869778	0.931841		UBR4	4626.13	0.0918957	0.0817908	1.12355	0.261205	0.713127
EPHB2	80.3628	0.604156	0.186008	3.24801	0.00116217	0.00559236		RP1-43E13.2	175.81	-0.0540634	0.147514	-0.366496	0.713995	0.9481
MIR4253	1.6599	2.03741	1.19823	1.70034	0.0890661	0.203718		EMC1	1903.27	0.0200647	0.068176	0.294307	0.768523	0.960601
KDM1A	2488.16	0.480666	0.0738891	6.50523	7.7573e-11	1.2641e-09		MRTO4	3333.39	-0.00889355	0.0603121	-0.147459	0.88277	0.982329
RP1-184J9.2	61.2392	-0.348711	0.208429	-1.67304	0.0943194	0.212671		AKR7L	30.2315	0.381061	0.320622	1.18851	0.234634	0.683059
LUZP1	961.626	-0.296875	0.141747	-2.0944	0.0362248	0.100971		AKR7A3	17.2317	-0.174939	0.428355	-0.408398	0.682981	0.937862
HTR1D	1.89817	2.32234	1.47248	1.57716	0.114759	0.246278		RP4-657E11.10	26.2533	0.128477	0.357799	0.359076	0.719538	0.950134
RP5-1057J7.6	43.6988	-0.196048	0.259224	-0.756287	0.449477	0.638835		AKR7A2	688.291	-0.000520022	0.0897094	-0.00579674	0.995375	0.999504
RP5-1057J7.8	5.49256	0.463628	0.642502	0.721598	0.470542	0.656882		RNU6-1099P	2.19246	-1.18735	1.21208	-0.979596	0.327286	NA
HNRNPR	4103.96	0.289794	0.0663644	4.3667	1.26135e-05	9.59971e-05		PQLC2	364.754	-0.0768947	0.104807	-0.733676	0.463147	0.850084
ZNF436	391.545	0.188428	0.102362	1.8408	0.0656513	0.160833		CAPZB	2884.38	-0.0907902	0.0659082	-1.37753	0.16835	0.594565
C1orf213	47.0933	0.404488	0.201566	2.00673	0.0447785	0.11931		MINOS1	1947.01	-0.112952	0.0673757	-1.67646	0.0936489	0.441586
TCEA3	9.15181	0.359211	0.488381	0.735514	0.462026	0.649192		NBL1	1733.24	-0.475516	0.0686923	-6.92241	4.44032e-12	3.97295e-10
ASAP3	254.473	0.404142	0.109761	3.68201	0.000231399	0.00133929		MINOS1-NBL1	2110.52	-0.190339	0.066368	-2.86793	0.0041317	0.0508845
E2F2	310.792	-0.0648481	0.103026	-0.629434	0.529065	0.70486		RP5-1056L3.3	4.56155	-0.630538	0.868249	-0.726218	0.467705	NA
RP1-150O5.3	1.68619	2.04566	1.34602	1.51979	0.128564	0.267535		HTR6	10.2768	-1.91277	0.616832	-3.10095	0.00192902	0.0271063
ID3	504.168	0.702232	0.146533	4.79232	1.64864e-06	1.49126e-05		TMCO4	32.0613	-1.11493	0.333558	-3.34252	0.000830208	0.0134321
RPL11	6333.38	0.346487	0.0949038	3.65093	0.000261297	0.00149379		OTUD3	431.448	-0.0667704	0.0976874	-0.683511	0.494284	0.86503
ELOA	1405.33	0.257323	0.0686115	3.75044	0.000176525	0.0010469		CAMK2N1	84.8935	-2.38396	0.249161	-9.56794	1.09052e-21	2.14065e-19
RP5-886K2.3	249.68	0.244384	0.106976	2.28448	0.0223436	0.0685025		MUL1	935.477	0.0227754	0.0827707	0.275163	0.783191	0.962153
PITHD1	427.941	0.425831	0.0936263	4.5482	5.4107e-06	4.44581e-05		FAM43B	7.65877	0.773103	0.640251	1.2075	0.227239	NA
LYPLA2	454.152	0.141658	0.167767	0.844371	0.398462	0.591077		PINK1	672.071	-0.0918353	0.0866674	-1.05963	0.289313	0.740091
GALE	275.467	-0.0710314	0.12677	-0.560316	0.575264	0.741506		RP11-401M16.7	1312.6	-0.0240061	0.0743122	-0.323043	0.746662	0.954869
HMGCL	208.205	-0.353498	0.11042	-3.20139	0.00136767	0.00643387		DDOST	8046.26	0.047548	0.055778	0.852452	0.393963	0.815086
FUCA1	319.993	-1.25059	0.113102	-11.0572	2.0222e-28	1.12543e-26		KIF17	65.6087	0.292422	0.218661	1.33733	0.181114	0.613287
CNR2	0.989116	1.4498	1.64379	0.881985	0.377785	NA		SH2D5	39.6726	0.428815	0.286425	1.49713	0.13436	0.53395
PNRC2	984.164	0.0650132	0.0816713	0.796034	0.426012	0.617336		HP1BP3	4917.19	-0.0121024	0.0642466	-0.188374	0.850583	0.97739
SRSF10	2678.13	0.311279	0.079689	3.90618	9.37675e-05	0.000590325		EIF4G3	3329.5	-0.0861955	0.0697848	-1.23516	0.21677	0.661591
IFNLR1	45.1777	-1.21395	0.29227	-4.15351	3.27415e-05	0.000228114		ECE1	2662.88	-0.0564747	0.0767057	-0.736252	0.461578	0.849878
STPG1	154.358	-0.0718178	0.13813	-0.51993	0.603112	0.761779		RP5-1071N3.1	3.35184	-0.0053576	0.945198	-0.00566823	0.995477	NA
NIPAL3	168.735	-0.676526	0.13619	-4.96753	6.78104e-07	6.58588e-06		RP11-293F5.2	36.3761	-0.210704	0.292876	-0.71943	0.471876	0.854249
RCAN3	272.208	-0.40137	0.12016	-3.34028	0.000836929	0.00418676		HS6ST1P	2.02848	0.48526	1.28287	0.378261	0.705237	NA
RP4-594I10.3	53.1791	-0.313106	0.204831	-1.52861	0.126362	0.26413		NBPF3	558.279	0.0929819	0.0898915	1.03438	0.300959	0.751304
SRRM1	1314.13	0.0968367	0.0787042	1.23039	0.218551	0.394123		ALPL	52.119	-0.434665	0.263418	-1.6501	0.0989226	0.455879
CLIC4	4125.98	-0.22012	0.0712454	-3.0896	0.00200427	0.00897764		RAP1GAP	271.992	-0.106022	0.11753	-0.902084	0.367012	0.797599
RUNX3	1.57871	1.3695	1.09628	1.24923	0.211582	0.384588		USP48	1740.72	-0.0080616	0.0794703	-0.101442	0.9192	0.987802
SYF2	560.594	0.272325	0.0853268	3.19155	0.00141513	0.00663439		LDLRAD2	45.6611	0.529075	0.270621	1.95504	0.0505783	0.304112
RP3-465N24.7	7.67682	0.52479	0.579506	0.905583	0.365157	0.5591		HSPG2	234.697	0.414673	0.147843	2.80481	0.00503456	0.0595266
RSRP1	584.883	0.00706049	0.109418	0.064528	0.94855	0.973601		RP1-224A6.3	12.0175	0.408317	0.530017	0.770385	0.441072	0.840083
RP3-465N24.5	1.37198	1.22847	1.25565	0.978353	0.3279	0.52005		RP1-224A6.4	341.201	0.241427	0.117812	2.04926	0.0404369	0.263244
RHD	3.65392	1.36269	0.793683	1.71692	0.0859941	0.198142		CDC42	5525.62	-0.0112386	0.0613892	-0.183072	0.854741	0.977557
RP11-335G20.1	1.46892	1.11603	1.16159	0.960777	0.336664	0.529294		ZBTB40	1216.03	0.037976	0.0769426	0.493563	0.621615	0.915574
RP11-335G20.7	4.14049	0.441955	0.735564	0.600838	0.547948	0.720091		RP1-61A9.4	6.18209	0.540633	0.724286	0.746436	0.455404	NA
TMEM50A	1393.5	0.173269	0.0752886	2.30139	0.0213695	0.0661158		EPHA8	14.21	-0.19092	0.479802	-0.397914	0.690694	0.940148
RHCE	64.9206	0.37314	0.221347	1.68577	0.0918396	0.208307		EPHB2	746.177	0.116594	0.0814932	1.43073	0.152509	0.57045
TMEM57	817.771	0.674696	0.0880257	7.66476	1.79167e-14	4.16965e-13		MIR4253	45.9694	0.335961	0.27248	1.23298	0.217584	0.662698
LDLRAP1	141.559	-0.365213	0.13447	-2.71595	0.00660867	0.0247722		C1orf234	2.15386	0.228883	1.23827	0.18484	0.853355	NA
RP11-70P17.1	1.56113	0.665126	1.16161	0.572588	0.566924	0.73498		KDM1A	6877.64	0.0564932	0.0604149	0.935086	0.349744	0.787302
MAN1C1	30.9554	-0.39691	0.26727	-1.48505	0.13753	0.281543		RP1-184J9.2	72.4268	-0.0282271	0.211712	-0.133328	0.893934	0.984238
SEPN1	1158.25	-0.0825951	0.100347	-0.823096	0.410453	0.602465		LUZP1	1365.34	-0.0290611	0.0720126	-0.403556	0.686539	0.938831
RP1-317E23.6	334.131	-0.247892	0.123536	-2.00664	0.0447884	0.119311		RP5-1057J7.6	40.0185	0.0159341	0.287032	0.0555133	0.95573	0.992794
RP1-317E23.3	366.437	-0.106045	0.095961	-1.10508	0.269125	0.45529		RP5-1057J7.8	7.37015	0.205749	0.654407	0.314405	0.753213	NA
MTFR1L	670.997	-0.0837043	0.0863768	-0.96906	0.332515	0.524658		HNRNPR	9460.85	0.027943	0.0550897	0.507227	0.611995	0.912978
RP1-317E23.7	224.023	-0.126264	0.134447	-0.939136	0.347661	0.541087		ZNF436	614.493	0.0383877	0.086686	0.442836	0.657884	0.927797
AUNIP	373.275	0.0579247	0.10637	0.544558	0.586057	0.750055		C1orf213	119.642	0.17459	0.171939	1.01542	0.309906	0.758921
RP1-125I3.2	30.7172	0.0541078	0.293787	0.184174	0.853877	0.922643		TCEA3	12.5446	0.789193	0.518448	1.52222	0.127954	0.522046
PAQR7	127.08	0.182203	0.141177	1.2906	0.196841	0.365751		ASAP3	811.631	-0.0652513	0.0804136	-0.811446	0.41711	0.827637
STMN1	12288.7	0.535024	0.0844953	6.332	2.42003e-10	3.76973e-09		E2F2	1340.44	-0.0551547	0.0729259	-0.756311	0.449463	0.844697
RP1-125I3.7	1.61015	-2.53752	1.44024	-1.76188	0.0780899	0.184216		ID3	2944.7	0.274258	0.0847391	3.2365	0.00121004	0.0184475
MIR3917	689.731	0.188244	0.121819	1.54527	0.12228	0.258026		RPL11	26428.9	0.196626	0.0598889	3.28319	0.0010264	0.0160658
PAFAH2	280.546	-0.460999	0.12451	-3.70251	0.000213479	0.0012464		ELOA	2546.68	0.0411661	0.0654522	0.62895	0.529382	0.884464
EXTL1	6.65293	0.194092	0.681193	0.28493	0.775698	0.877958		RP5-886K2.3	384.496	0.0370068	0.110322	0.335443	0.737291	0.953241
PDIK1L	185.136	-0.109942	0.146953	-0.748146	0.454372	0.642766		PITHD1	912.858	-0.0429764	0.0818899	-0.524806	0.599718	0.908622
FAM110D	3.50438	-2.12606	0.969683	-2.19253	0.0283412	0.0830469		LYPLA2	2577.81	-0.0183751	0.0700323	-0.262381	0.793028	0.964169
RP11-96L14.7	42.7004	0.579381	0.323509	1.79093	0.0733053	0.17518		GALE	890.423	0.0493439	0.0852748	0.578645	0.562828	0.894952
ZNF593	41.9885	0.580496	0.328015	1.76972	0.076773	0.181495		HMGCL	446.102	-0.0269461	0.0964013	-0.27952	0.779846	0.961877
CNKSR1	6.12872	0.942429	0.712308	1.32306	0.185814	0.35105		FUCA1	246.291	-0.101244	0.131963	-0.767215	0.442954	0.841507
CEP85	487.326	0.111699	0.0999249	1.11783	0.263639	0.449105		PNRC2	2295.87	0.125433	0.0774074	1.62043	0.105139	0.470556
SH3BGRL3	1347.46	-0.163157	0.0894456	-1.82409	0.068138	0.165622		SRSF10	4091.05	0.0416527	0.0704304	0.591403	0.554251	0.89221
UBXN11	572.343	-0.0533475	0.100431	-0.531183	0.595292	0.757064		MYOM3	2.69475	0.721698	1.11162	0.649229	0.51619	NA
DHDDS	374.541	-0.260714	0.0996594	-2.61605	0.00889542	0.0317894		IL22RA1	1.15209	-1.32079	1.74328	-0.757645	0.448664	NA
RP3-476K8.4	2.05896	-1.10279	1.08078	-1.02036	0.307556	0.498224		IFNLR1	53.104	-0.565517	0.245317	-2.30525	0.0211528	0.169088
RP3-476K8.3	3.09312	-0.0266153	0.90289	-0.0294779	0.976483	0.987408		STPG1	289.371	-0.172714	0.115836	-1.49103	0.135955	0.536925
HMGN2	3166.41	0.417692	0.0761933	5.482	4.20533e-08	4.94409e-07		NIPAL3	260.774	0.0354965	0.127475	0.278458	0.780661	0.961915
RPS6KA1	165.332	-0.285793	0.126124	-2.26597	0.0234535	0.0713664		RCAN3	284.78	-0.341714	0.124512	-2.74442	0.00606181	0.0684692
RF01210	6.92057	-0.0863458	0.578965	-0.149138	0.881444	0.938604		RP4-594I10.3	47.7845	-0.352045	0.284221	-1.23863	0.215482	0.659694
RP5-968P14.2	18.5095	-0.247202	0.329096	-0.751156	0.452559	0.64126		SRRM1	2007.33	0.0783956	0.0710885	1.10279	0.270119	0.724198
ARID1A	2016.68	0.102915	0.108008	0.952847	0.340667	0.533765		CLIC4	3402.63	-0.0539679	0.0822608	-0.656058	0.511787	0.875755
PIGV	123.78	-0.562952	0.169024	-3.3306	0.000866596	0.00431983		RUNX3	2.85905	0.839105	1.16625	0.719489	0.47184	NA
ZDHHC18	253.655	-0.191577	0.122489	-1.56403	0.11781	0.251093		SYF2	1245.76	0.15826	0.0825779	1.9165	0.055302	0.321987
RP1-50O24.6	19.0096	0.669924	0.336709	1.98962	0.0466324	0.123151		RP3-465N24.7	15.5665	0.680015	0.448333	1.51676	0.129327	0.523983
GPN2	309.091	0.108017	0.116721	0.92543	0.354742	0.548011		RP3-465N24.8	2.16195	-0.701736	1.2444	-0.563913	0.572813	NA
GPATCH3	92.2428	0.549487	0.186527	2.94589	0.00322025	0.0134359		RSRP1	602.976	0.0917589	0.0938131	0.978103	0.328024	0.771322
NUDC	1096.98	0.577153	0.0961132	6.00493	1.9141e-09	2.67596e-08		RP3-465N24.6	2.49257	1.01121	1.12542	0.898511	0.368913	NA
TRNP1	41.8514	-1.80755	0.258684	-6.98748	2.79875e-12	5.32768e-11		RP3-465N24.5	1.80266	-0.251262	1.27399	-0.197225	0.843652	NA
FAM46B	10.6881	0.440794	0.442412	0.996342	0.319084	0.510828		RHD	4.78517	0.291621	0.800726	0.364195	0.715712	NA
SLC9A1	139.195	-0.988594	0.17212	-5.74363	9.26657e-09	1.17695e-07		RP11-335G20.1	5.99589	-0.00250213	0.706122	-0.00354348	0.997173	NA
RP11-40H20.1	15.7376	-0.149752	0.443202	-0.337886	0.735449	0.854262		RP11-335G20.7	5.63297	-0.162049	0.72923	-0.222219	0.824143	NA
RP11-40H20.2	8.37213	0.580924	0.499917	1.16204	0.245219	0.426514		TMEM50A	1837.66	-0.022115	0.070133	-0.315329	0.752512	0.956062
WDTC1	320.864	-0.0206976	0.108341	-0.19104	0.848494	0.919723		RHCE	40.8758	0.0173027	0.28568	0.0605666	0.951704	0.992453
TMEM222	211.271	-0.0465544	0.150948	-0.308414	0.757767	0.867224		RP3-469D22.1	2.31718	-0.412705	1.13132	-0.364801	0.71526	NA
RNU6-48P	2.62614	-0.435427	0.890852	-0.488775	0.625001	0.777906		TMEM57	1073.32	-0.155395	0.0737208	-2.10789	0.0350407	0.23777
RP11-4K3__A.5	10.4624	0.140643	0.424292	0.331477	0.740284	0.857134		LDLRAP1	252.792	0.0544483	0.119294	0.45642	0.648088	0.924604
SYTL1	6.93163	-0.738218	0.668395	-1.10446	0.269392	0.455491		RP11-70P17.1	3.63428	-0.237823	0.941554	-0.252585	0.800589	NA
MAP3K6	79.7652	-0.104145	0.19944	-0.522188	0.60154	0.760543		MAN1C1	53.708	-0.160057	0.255945	-0.625357	0.531737	0.885317
FCN3	1.4449	-1.0667	1.34525	-0.792942	0.427812	0.618905		SEPN1	3066.51	-0.0948992	0.0717105	-1.32336	0.185714	0.620195
GPR3	47.363	-0.530592	0.218505	-2.42828	0.0151707	0.0498752		RP1-317E23.6	1033.68	-0.0561319	0.0895516	-0.626811	0.530783	0.885259
WASF2	1182.35	0.0228324	0.0909281	0.251104	0.801734	0.892947		RP1-317E23.3	593.252	-0.0642317	0.0890473	-0.72132	0.470712	0.853659
AHDC1	39.1433	-0.205846	0.269492	-0.763828	0.444969	0.634977		MTFR1L	1511.25	0.0960077	0.0655489	1.46467	0.14301	0.551982
RP1-159A19.3	14.3413	-1.06031	0.417556	-2.53933	0.0111064	0.038386		RP1-317E23.7	347.169	0.0989674	0.113415	0.872612	0.382875	0.808477
IFI6	25.6449	-0.0251455	0.30099	-0.0835428	0.93342	0.965508		AUNIP	678.502	-0.0613641	0.0885163	-0.693252	0.488151	0.861915
FAM76A	123.271	0.309062	0.140554	2.19888	0.0278864	0.0819732		RP1-125I3.2	104.27	-0.102741	0.183236	-0.560706	0.574998	0.902009
RP3-426I6.2	1.78577	0.321485	1.29805	0.247668	0.804391	0.894582		PAQR7	371.217	-0.0477	0.10581	-0.450809	0.652127	0.925896
STX12	509.745	-0.203423	0.0963632	-2.111	0.0347724	0.097776		STMN1	27747.5	0.0728538	0.0633854	1.14938	0.2504	0.701157
PPP1R8	839.74	0.232365	0.0807377	2.87802	0.00400176	0.0161982		RP1-125I3.7	3.16335	0.14824	1.03541	0.143171	0.886155	NA
SCARNA1	1.49408	0.631847	1.3927	0.453683	0.650057	0.795077		RP1-125I3.4	5.31257	-0.542359	0.755832	-0.717565	0.473025	NA
THEMIS2	56.4402	0.101855	0.203205	0.501245	0.616199	0.771497		MIR3917	2043.97	0.0660489	0.0695227	0.950033	0.342095	0.78252
RPA2	1000.72	0.521523	0.076715	6.79819	1.05941e-11	1.89889e-10		PAFAH2	436.335	-0.0186334	0.0982925	-0.189571	0.849645	0.976965
SMPDL3B	13.7821	-2.84841	0.504857	-5.64203	1.6806e-08	2.06372e-07		EXTL1	26.2117	0.204832	0.350381	0.584597	0.558819	0.893294
RP11-460I13.2	4.16071	-1.83058	0.825646	-2.21715	0.0266131	0.0789254		PDIK1L	317.852	0.0512245	0.129475	0.395633	0.692376	0.940932
EYA3	471.936	0.089924	0.0989349	0.908921	0.363392	0.557349		FAM110D	31.624	0.0975687	0.341152	0.285998	0.77488	0.961246
RP5-1053E7.1	12.9109	-0.26178	0.422562	-0.619507	0.535582	0.710366		RP11-96L14.7	400.583	0.207855	0.108918	1.90836	0.0563449	0.326228
PTAFR	1.83011	-0.00665778	1.25432	-0.00530786	0.995765	0.997605		ZNF593	393.2	0.209987	0.10897	1.92701	0.0539781	0.316594
DNAJC8	2118.06	0.376474	0.0802072	4.69377	2.68211e-06	2.33723e-05		CNKSR1	20.488	-0.136108	0.397437	-0.342464	0.732001	0.952322
ATPIF1	440.507	0.0260028	0.102351	0.254055	0.799453	0.891684		RP11-231P20.2	1.66659	-1.22889	1.41869	-0.866213	0.386373	NA
RP5-1092A3.4	37.5859	0.113175	0.267979	0.422329	0.672785	0.811119		RP11-231P20.6	1.4843	-1.80806	1.55059	-1.16605	0.243595	NA
SESN2	138.859	-0.515517	0.156963	-3.28432	0.00102229	0.00499767		CEP85	1260.76	-0.139434	0.0736209	-1.89394	0.0582325	0.333597
MED18	147.475	0.198863	0.155194	1.28138	0.20006	0.369873		SH3BGRL3	2507.08	-0.205733	0.0710481	-2.89569	0.00378323	0.0475468
PHACTR4	1268.83	-0.0991284	0.0980135	-1.01138	0.311837	0.50292		UBXN11	1433.43	-0.136075	0.0770516	-1.76602	0.0773927	0.396486
RCC1	1115.38	0.229921	0.0744558	3.08801	0.002015	0.00901356		CRYBG2	5.87776	-0.311588	0.74433	-0.418615	0.675498	NA
SNHG3	664.274	-0.0153408	0.107674	-0.142474	0.886706	0.941708		DHDDS	713.84	-0.167039	0.0829317	-2.01418	0.0439911	0.278649
SNORA73A	23.138	-0.610101	0.287052	-2.1254	0.0335533	0.0949813		RP3-476K8.3	4.00847	-0.746885	0.875032	-0.853551	0.393354	NA
SNORA73B	32.5627	-0.064592	0.240303	-0.268793	0.788089	0.884466		HMGN2	8748.05	0.0948808	0.0598201	1.5861	0.112716	0.488689
RP4-669K10.8	9.54357	-0.214805	0.495121	-0.433843	0.664403	0.805489		RPS6KA1	542.042	-0.314644	0.0895073	-3.51529	0.000439274	0.00777398
TRNAU1AP	392.048	0.67017	0.134048	4.99947	5.74882e-07	5.65164e-06		RF01210	2.62562	1.13188	1.10811	1.02145	0.307041	NA
SNHG12	248.37	0.198462	0.107167	1.8519	0.0640406	0.157877		RP5-968P14.2	24.5348	0.329145	0.358244	0.918773	0.358214	0.790959
SNORD99	9.20377	-0.104868	0.452052	-0.231981	0.816553	0.901926		ARID1A	3571.82	0.0423012	0.0822472	0.514319	0.607029	0.911573
SNORA61	98.3383	0.295398	0.157389	1.87687	0.0605363	0.151221		PIGV	207.176	0.0290862	0.132467	0.219574	0.826203	0.970406
SNORA44	8.71083	0.250919	0.488637	0.513509	0.607596	0.765163		ZDHHC18	697.972	-0.0769526	0.0900364	-0.854684	0.392726	0.81384
SNORA16A	15.8123	-0.115703	0.340716	-0.339588	0.734167	0.853569		SFN	2.33943	0.833547	1.16747	0.71398	0.47524	NA
TAF12	332.579	0.17749	0.111217	1.59589	0.110513	0.2394		RP1-50O24.6	39.8064	0.14255	0.281275	0.506799	0.612296	0.912978
RAB42	70.7596	0.141183	0.168959	0.835607	0.403376	0.59579		GPN2	634.853	0.0574697	0.0854652	0.672434	0.501308	0.869346
RP11-442N24__B.1	2.92127	0.318188	0.883118	0.360301	0.718622	0.843193		GPATCH3	409.198	0.0259261	0.102693	0.252463	0.800683	0.964942
GMEB1	247.354	-0.0462346	0.105097	-0.439925	0.659992	0.802249		NUDC	4252.86	-0.083671	0.0691449	-1.21008	0.226247	0.673004
RF00422	1.84999	-1.28999	1.10883	-1.16338	0.244675	0.425894		RP11-344H11.6	1.34987	-1.59162	1.64943	-0.964947	0.334571	NA
YTHDF2	1326.46	0.222766	0.0709044	3.14178	0.00167922	0.00768781		TRNP1	34.1189	-0.591512	0.320357	-1.84641	0.0648323	0.356032
OPRD1	154.746	0.999093	0.167016	5.98203	2.20368e-09	3.05515e-08		FAM46B	43.9917	-0.270607	0.268145	-1.00918	0.312887	0.760483
RP1-212P9.3	22.9696	1.35868	0.323399	4.20125	2.6544e-05	0.000188829		SLC9A1	175.305	-0.249561	0.14287	-1.74677	0.0806775	0.406175
EPB41	1973.96	0.101114	0.0993154	1.01811	0.308626	0.49947		RP11-40H20.1	4.76816	0.714259	0.820096	0.870945	0.383784	NA
RF00017	54.9812	-0.0290845	0.218714	-0.13298	0.894209	0.946265		RP11-40H20.2	15.3508	-0.00988407	0.461267	-0.0214281	0.982904	0.998715
TMEM200B	231.288	1.13398	0.126747	8.94679	3.65957e-19	1.21911e-17		WDTC1	1095.07	0.0158467	0.0868924	0.182372	0.855291	0.977557
SRSF4	1425.41	0.231494	0.0752988	3.07434	0.0021097	0.00936889		TMEM222	1127.69	-0.0118299	0.081735	-0.144735	0.88492	0.982627
RF02271	471.109	-0.24581	0.0868126	-2.83151	0.00463293	0.018364		RNU6-48P	5.99594	-1.0059	0.724499	-1.38841	0.165013	NA
MECR	148.177	0.310857	0.139767	2.22411	0.0261412	0.0776543		RP11-4K3__A.5	34.0659	-0.00954493	0.31679	-0.0301302	0.975963	0.996452
RP11-467D18.2	1.52976	1.19284	1.13729	1.04884	0.294253	0.483894		SYTL1	54.7556	0.108286	0.24845	0.435848	0.662947	0.929881
PTPRU	99.9904	1.23509	0.158045	7.81483	5.50383e-15	1.34674e-13		MAP3K6	293.097	-0.179611	0.134386	-1.33653	0.181376	0.614067
MATN1	1.32206	-0.88007	1.1797	-0.746015	0.455658	0.643735		FCN3	1.33382	0.671288	1.61307	0.416157	0.677295	NA
RP5-1166H10.2	4.70795	0.21578	0.649213	0.332372	0.739608	0.856972		GPR3	74.4816	0.101222	0.212718	0.475848	0.634182	0.919488
RP5-1125N11.2	4.44825	-1.31183	0.740227	-1.77221	0.0763604	0.18085		WASF2	2772.62	0.0174315	0.0628759	0.277237	0.781598	0.96197
SDC3	743.454	-0.516711	0.101243	-5.10369	3.33088e-07	3.41202e-06		AHDC1	225.555	0.184857	0.147286	1.25509	0.209446	0.652065
PUM1	1298.32	-0.0158477	0.0839518	-0.188771	0.850272	0.920668		RP1-159A19.3	9.35895	-0.751643	0.591627	-1.27047	0.203918	0.645433
NKAIN1	276.312	1.65101	0.103677	15.9245	4.28095e-57	6.98094e-55		IFI6	150.384	-0.128201	0.150676	-0.850842	0.394857	0.815654
SNRNP40	711.544	0.0812919	0.0839017	0.968895	0.332598	0.524662		RP11-288L9.4	1.51106	-1.83029	1.61884	-1.13062	0.258216	NA
RP11-490K7.4	2.79845	-0.422737	0.83634	-0.50546	0.613235	0.769531		FAM76A	150.115	-0.141062	0.152414	-0.925515	0.354698	0.788973
ZCCHC17	478.156	0.312884	0.0943052	3.31778	0.000907354	0.00449705		RP3-426I6.2	3.48501	-0.712412	0.937223	-0.760131	0.447176	NA
RP11-266K22.2	133.455	0.342663	0.146325	2.3418	0.0191911	0.0604464		STX12	733.146	-0.081776	0.0846055	-0.966556	0.333766	0.775063
FABP3	12.8493	0.0674255	0.379012	0.177898	0.858803	0.925222		RP3-426I6.5	2.18539	0.177282	1.20244	0.147436	0.882788	NA
SERINC2	131.441	0.441032	0.178542	2.47019	0.0135041	0.0452381		PPP1R8	2217.53	0.0292695	0.0670786	0.436346	0.662586	0.929834
HCRTR1	43.8746	-0.0210789	0.24908	-0.0846272	0.932558	0.965316		SCARNA1	1.45141	-0.982818	1.53691	-0.639475	0.522514	NA
PEF1	639.973	-0.0922926	0.0920421	-1.00272	0.315995	0.50738		THEMIS2	174.328	-0.141603	0.140071	-1.01094	0.312047	0.759939
RP11-73M7.6	17.217	-0.257591	0.356556	-0.722442	0.470023	0.656551		RPA2	2826.4	-0.068653	0.0612624	-1.12064	0.262442	0.714578
RP11-73M7.9	14.9524	-0.411368	0.371442	-1.10749	0.268082	0.454021		SMPDL3B	10.6966	0.33839	0.579172	0.584266	0.559041	0.893294
COL16A1	34.5623	0.777777	0.245214	3.17183	0.00151481	0.0070285		RP11-460I13.2	2.28912	0.435472	1.16918	0.37246	0.709551	NA
ADGRB2	90.8399	-0.776406	0.200832	-3.86595	0.000110659	0.000686841		XKR8	1.16189	-0.392106	1.61754	-0.242409	0.808463	NA
SPOCD1	3.45679	-0.93408	0.825943	-1.13093	0.258086	0.442523		EYA3	869.708	0.0399511	0.0794445	0.50288	0.615048	0.913714
PTP4A2	2847.5	-0.0654773	0.0752278	-0.870386	0.384089	0.577359		RP5-1053E7.1	12.8287	-0.654556	0.493958	-1.32512	0.18513	0.619983
KHDRBS1	2753.45	0.346425	0.0702265	4.93296	8.09915e-07	7.76781e-06		PTAFR	7.36257	-0.147503	0.71186	-0.207208	0.835847	NA
TMEM39B	93.4147	0.234202	0.188251	1.24409	0.213465	0.387045		DNAJC8	4659.53	0.122619	0.067128	1.82664	0.0677532	0.365807
KPNA6	1144.83	0.0728493	0.0926292	0.786462	0.431597	0.622432		ATPIF1	1518.58	-0.0622494	0.0690282	-0.901796	0.367165	0.797599
RP4-622L5.2	128.748	-0.0167432	0.150031	-0.111598	0.911142	0.954901		RP5-1092A3.4	52.0391	-0.000655731	0.245588	-0.00267005	0.99787	0.99971
TXLNA	1187.44	-0.0291457	0.0784746	-0.371404	0.710337	0.837683		SESN2	190.033	-0.322916	0.142062	-2.27306	0.0230224	0.179887
CCDC28B	86.979	-0.154656	0.187832	-0.823377	0.410293	0.602306		MED18	374.449	-0.06569	0.103744	-0.633195	0.526606	0.883414
RP4-622L5.7	59.7242	-0.239651	0.179583	-1.33448	0.182046	0.346033		PHACTR4	1864.96	0.0190784	0.0648328	0.294271	0.76855	0.960601
IQCC	98.6223	-0.114235	0.176853	-0.645931	0.518324	0.696124		RCC1	4097.73	0.129922	0.0554999	2.34095	0.0192347	0.157723
DCDC2B	21.8779	-0.272407	0.353025	-0.771637	0.440329	0.630754		SNHG3	1785.8	0.239783	0.0780198	3.07336	0.00211667	0.0293422
TMEM234	102.593	-0.0947147	0.14318	-0.66151	0.508285	0.688017		SNORA73A	23.9064	-0.124578	0.367795	-0.338717	0.734823	0.953162
EIF3I	3586.64	0.171637	0.0933815	1.83802	0.0660593	0.161539		SNORA73B	48.8086	-0.00982252	0.256642	-0.0382732	0.96947	0.995075
MTMR9L	13.178	-1.32629	0.403854	-3.28409	0.00102314	0.00500075		RP4-669K10.3	3.30713	-0.00177304	0.951372	-0.00186367	0.998513	NA
FAM167B	2.00159	-1.79451	1.13322	-1.58354	0.113298	0.243897		RP4-669K10.8	22.117	0.617843	0.37929	1.62895	0.103324	0.466207
HDAC1	1266.51	0.156787	0.065563	2.3914	0.0167842	0.0542017		TRNAU1AP	980.636	0.0393354	0.0765371	0.513938	0.607295	0.911688
MARCKSL1	3077.2	0.369096	0.0869715	4.24387	2.19694e-05	0.000158952		SNHG12	495.078	0.159809	0.0931287	1.71601	0.086161	0.420931
TSSK3	57.4555	0.118783	0.198189	0.599343	0.548944	0.720951		SNORD99	24.3787	0.290617	0.353841	0.821323	0.411462	0.825131
FAM229A	74.975	0.0799969	0.175719	0.455255	0.648926	0.794471		SNORA61	74.1991	0.06794	0.208142	0.326411	0.744113	0.954335
BSDC1	729.772	-0.161722	0.0820728	-1.97047	0.0487842	0.127662		SNORA44	15.9228	0.358485	0.44307	0.809093	0.418462	0.828131
RP1-27O5.3	144.427	-0.058889	0.178283	-0.330312	0.741164	0.857728		SNORA16A	30.3404	0.294862	0.320111	0.921122	0.356987	0.79065
ZBTB8B	91.444	0.373076	0.167441	2.22811	0.0258732	0.077054		TAF12	799.915	0.0204446	0.0796688	0.25662	0.797472	0.964881
ZBTB8A	243.836	-0.200803	0.134817	-1.48944	0.136371	0.27971		RAB42	163.03	-0.0606021	0.143981	-0.420904	0.673825	0.933522
ZBTB8OS	436.8	0.168318	0.0921893	1.82578	0.0678831	0.165136		RP11-442N24__B.1	7.62556	0.892203	0.654482	1.36322	0.172813	NA
RBBP4	3360.25	0.22696	0.0733819	3.09286	0.00198236	0.00889143		RNU11	1.48451	4.01644	1.70303	2.35841	0.0183533	NA
SYNC	338.299	-0.0592035	0.111054	-0.533104	0.593962	0.755886		GMEB1	502.431	0.00489446	0.0964283	0.0507576	0.959519	0.993027
KIAA1522	116.669	-0.506757	0.160907	-3.14938	0.00163615	0.00751792		YTHDF2	2639.15	0.111825	0.0638083	1.75252	0.079685	0.402865
YARS	1556.77	0.244735	0.0684807	3.57379	0.000351851	0.0019475		OPRD1	503.104	0.426767	0.0997922	4.27656	1.89805e-05	0.000486838
S100PBP	582.919	0.126817	0.0820639	1.54534	0.122263	0.258014		RP1-212P9.3	68.8275	0.257367	0.216827	1.18697	0.23524	0.6835
FNDC5	53.9814	-0.375827	0.21552	-1.74381	0.0811922	0.189598		EPB41	4896.69	-0.0440442	0.0557222	-0.790425	0.42928	0.833777
HPCA	33.2768	0.178925	0.300383	0.595656	0.551405	0.7229		RP4-604A21.1	5.56032	0.776297	0.776796	0.999357	0.317622	NA
TMEM54	74.5504	0.343386	0.241448	1.42219	0.15497	0.307893		RF00017	127.872	0.251513	0.167627	1.50044	0.133502	0.533082
RNF19B	179.331	0.0220497	0.128859	0.171115	0.864134	0.928349		TMEM200B	502.601	0.1116	0.0985284	1.13266	0.257355	0.709915
RP1-117O3.2	9.79863	0.463171	0.472461	0.980337	0.32692	0.519078		SRSF4	2916.98	-0.092973	0.0612533	-1.51784	0.129054	0.523566
AK2	1364.26	0.115604	0.0628046	1.84069	0.0656669	0.160849		RF02271	1813.5	0.105918	0.0718759	1.47363	0.140582	0.547326
AZIN2	25.5839	-0.198345	0.269978	-0.734673	0.462539	0.64956		MECR	690.696	0.0303474	0.0941361	0.322378	0.747167	0.954869
RP11-131M11.2	3.78893	0.0195201	0.914782	0.0213386	0.982976	0.991136		RP11-467D18.2	5.03629	-0.403803	0.819153	-0.492951	0.622047	NA
TRIM62	64.2849	-0.458657	0.195479	-2.34632	0.0189596	0.0598349		PTPRU	1303.2	0.433206	0.0738183	5.86854	4.39645e-09	2.58638e-07
RP11-131M11.3	3.77697	0.65681	0.68253	0.962317	0.335891	0.528553		MATN1	7.50934	0.0599343	0.643211	0.0931799	0.925761	NA
ZNF362	261.542	0.402297	0.116982	3.43897	0.000583941	0.00304834		RP5-1166H10.2	9.20039	0.114223	0.595218	0.191901	0.84782	0.975977
RP11-415J8.7	5.1717	0.0512101	0.601559	0.085129	0.932159	0.964974		RP5-1125N11.2	2.67412	0.737816	1.11064	0.664315	0.506489	NA
RP11-415J8.3	28.2488	0.139917	0.272668	0.513141	0.607852	0.765362		SDC3	1500.49	-0.130478	0.0780123	-1.67253	0.0944201	0.443664
PHC2	677.993	0.166811	0.100784	1.65512	0.0978997	0.218956		PUM1	2395.76	0.0323084	0.0628963	0.513677	0.607478	0.911688
MIR3605	30.7669	-0.0396244	0.25246	-0.156954	0.875281	0.93503		NKAIN1	1201.24	-0.156475	0.0730878	-2.14092	0.0322802	0.225481
RN7SKP16	4.81784	-0.131112	0.689615	-0.190123	0.849213	0.920204		SNRNP40	2216.16	0.00787221	0.0616302	0.127733	0.89836	0.984996
ZSCAN20	105.948	0.012736	0.168057	0.0757838	0.939591	0.968883		RP11-490K7.4	2.17485	0.644436	1.20356	0.535441	0.592345	NA
CSMD2	4.81376	-4.16057	1.08921	-3.81981	0.000133552	0.000812286		ZCCHC17	1236.7	0.0181505	0.0788513	0.230186	0.817947	0.96958
SMIM12	322.906	-0.0252653	0.0915447	-0.275988	0.782557	0.881695		RP11-266K22.2	466.73	0.0755282	0.102917	0.733877	0.463024	0.850084
RP5-997D16.2	11.0905	-0.774711	0.494505	-1.56664	0.117199	0.250202		FABP3	24.1901	-0.226983	0.356439	-0.636807	0.524251	0.882288
DLGAP3	1.26243	-0.687449	1.38838	-0.495145	0.620498	0.774385		SERINC2	740.071	-0.247317	0.0956906	-2.58455	0.00975058	0.0968863
RP11-244H3.5	37.7167	-0.640982	0.35167	-1.82268	0.0683519	0.165962		HCRTR1	250.029	-0.0932926	0.123891	-0.75302	0.451438	0.845773
RP11-244H3.1	24.1097	-0.873217	0.372738	-2.34271	0.0191444	0.0603281		PEF1	1942.41	0.000748087	0.0634281	0.0117942	0.99059	0.999504
RP11-244H3.4	277.172	-0.343252	0.103717	-3.30952	0.000934563	0.00461815		RP11-73M7.6	88.3741	0.023662	0.195367	0.121116	0.903599	0.985186
TMEM35B	82.1703	-0.471699	0.189654	-2.48715	0.012877	0.0434432		RP11-73M7.9	70.6121	-0.189218	0.216615	-0.873524	0.382378	0.80838
ZMYM6	321.289	-0.154344	0.107013	-1.4423	0.149217	0.299453		COL16A1	302.11	0.633581	0.121326	5.22214	1.76862e-07	7.64562e-06
ZMYM1	234.442	0.174567	0.113223	1.54179	0.123125	0.25934		ADGRB2	560.142	-0.379316	0.11078	-3.42403	0.000616988	0.0104573
SFPQ	7051.72	0.367607	0.0666197	5.51799	3.42896e-08	4.07542e-07		SPOCD1	2.4619	1.4399	1.18771	1.21233	0.225386	NA
ZMYM4	1776.31	0.141857	0.0897974	1.57975	0.114165	0.245297		PTP4A2	3705.51	-0.0945867	0.0634754	-1.49013	0.136189	0.5373
RF00091	0.986055	-2.32008	1.66125	-1.39658	0.162539	NA		KHDRBS1	5684.33	0.0158832	0.0652168	0.243545	0.807584	0.966944
RP4-765A10.1	1.83249	-0.660523	1.0309	-0.640725	0.521702	0.698889		TMEM39B	352.043	0.130897	0.116756	1.12111	0.26224	0.714543
RP4-765A10.2	77.9287	0.0039575	0.275945	0.0143416	0.988557	0.994327		KPNA6	1916.16	-0.0907813	0.0670763	-1.3534	0.175927	0.605529
KIAA0319L	846.959	-0.605437	0.0875581	-6.91469	4.68901e-12	8.69874e-11		RP4-622L5.2	226.396	0.126605	0.126512	1.00073	0.316956	0.763401
NCDN	172.521	-0.391609	0.15526	-2.52228	0.0116598	0.0400495		TXLNA	2395.55	-0.0572298	0.0618042	-0.925984	0.354454	0.788973
RP4-728D4.2	1.59976	-3.78881	1.35969	-2.78652	0.00532779	0.0206514		CCDC28B	400.248	-0.122367	0.0987095	-1.23967	0.215098	0.659418
TFAP2E	8.75889	-0.414173	0.537652	-0.770337	0.4411	0.631571		RP4-622L5.7	172.515	-0.0732061	0.141527	-0.517259	0.604976	0.910643
PSMB2	1797.97	0.201199	0.0769989	2.61301	0.00897493	0.0320157		IQCC	226.929	-0.105415	0.130568	-0.807363	0.419458	0.828131
C1orf216	373.035	0.0358979	0.106519	0.337011	0.736109	0.854815		DCDC2B	28.5164	0.281503	0.332055	0.847759	0.396572	0.816726
CLSPN	886.972	0.326779	0.121616	2.68697	0.00721041	0.0266257		TMEM234	193.362	0.0975913	0.137805	0.708183	0.478832	0.857502
RP11-435D7.3	149.577	0.40939	0.152359	2.687	0.00720969	0.0266257		EIF3I	9403.14	0.0793151	0.0586311	1.35278	0.176125	0.60557
AGO4	320.083	-0.0930679	0.111998	-0.830982	0.405984	0.59839		MTMR9L	32.8019	-0.0171678	0.315865	-0.0543517	0.956655	0.992794
AGO1	685.246	-0.248188	0.0960362	-2.58432	0.00975713	0.0343696		FAM167B	4.45949	1.24476	0.850639	1.46332	0.14338	NA
RP4-789D17.5	5.28208	0.990178	0.832015	1.1901	0.234009	0.412653		HDAC1	2431.41	-0.04139	0.0604686	-0.684486	0.493668	0.864751
AGO3	471.103	0.130491	0.13155	0.991951	0.321222	0.512927		MARCKSL1	10823.7	-0.0633262	0.0616479	-1.02722	0.304315	0.754736
RP4-665N4.8	21.8686	0.19927	0.337617	0.590225	0.55504	0.725908		TSSK3	107.309	0.152792	0.173589	0.880196	0.378753	0.805715
RP4-665N4.4	2.34014	0.295598	1.03234	0.286338	0.774619	0.8775		FAM229A	154.343	0.154513	0.149054	1.03663	0.299909	0.750191
TEKT2	12.4274	1.11941	0.492503	2.2729	0.023032	0.070299		BSDC1	1573.72	-0.0596142	0.0737086	-0.808782	0.418641	0.828131
ADPRHL2	267.822	0.180044	0.128539	1.4007	0.161303	0.316993		RP1-27O5.3	188.191	-0.330384	0.138202	-2.39059	0.0168212	0.143295
COL8A2	11.3485	0.377122	0.415016	0.908693	0.363512	0.557437		ZBTB8B	120.179	-0.0795452	0.172899	-0.460066	0.645469	0.924122
TRAPPC3	618.215	0.163558	0.093548	1.74839	0.0803965	0.188173		ZBTB8A	268.594	-0.304161	0.11876	-2.56115	0.0104327	0.101617
MAP7D1	498.033	0.307816	0.107096	2.87419	0.00405062	0.0163476		ZBTB8OS	909.221	-0.0134688	0.0840647	-0.160219	0.872708	0.980719
THRAP3	2541.79	0.0992914	0.0807794	1.22917	0.219009	0.394682		RBBP4	6466.84	0.0938773	0.0665223	1.41122	0.158181	0.579677
SH3D21	47.916	-0.226137	0.239354	-0.944781	0.34477	0.537809		SYNC	519.845	-0.0496931	0.0947796	-0.524301	0.600069	0.908822
EVA1B	7.78905	-0.261779	0.479641	-0.545781	0.585217	0.749364		KIAA1522	234.874	-0.185062	0.123114	-1.50318	0.132793	0.531963
RP11-268J15.5	25.1267	-0.29551	0.301266	-0.980896	0.326644	0.518799		YARS	3409.75	-0.170433	0.0690253	-2.46914	0.0135439	0.122035
STK40	331.899	0.257279	0.106762	2.40983	0.01596	0.0519793		S100PBP	711.943	0.122319	0.0883419	1.38461	0.166172	0.591289
LSM10	194.268	-0.0872348	0.162718	-0.53611	0.591883	0.754461		FNDC5	50.0756	-0.130727	0.25415	-0.51437	0.606993	0.911573
OSCP1	114.418	0.327644	0.146339	2.23894	0.0251597	0.0753509		HPCA	70.0756	-1.34045	0.231493	-5.79046	7.01957e-09	3.97163e-07
MRPS15	722.778	0.45696	0.0966357	4.72868	2.25979e-06	1.9953e-05		TMEM54	167.655	-1.50002	0.158966	-9.43611	3.86861e-21	7.51723e-19
CSF3R	3.82728	-1.21202	0.898375	-1.34912	0.177298	0.339109		RNF19B	294.27	-0.220007	0.113763	-1.9339	0.053125	0.312911
RP11-422J8.1	43.2286	-1.35298	0.249374	-5.4255	5.77918e-08	6.64848e-07		RP1-117O3.2	48.7199	0.0491817	0.267837	0.183626	0.854307	0.977557
ZC3H12A	19.2813	-0.323994	0.344074	-0.941639	0.346377	0.539774		AK2	3742.37	-0.0116009	0.0562871	-0.206102	0.836711	0.9728
MEAF6	779.24	0.036728	0.0703446	0.522115	0.60159	0.760557		AZIN2	87.6365	0.0224992	0.203581	0.110517	0.911999	0.985639
MIR5581	2.61939	0.25853	0.949052	0.272409	0.785308	0.882832		RP11-131M11.2	7.96044	0.358656	0.612877	0.585201	0.558413	NA
SNIP1	346.334	0.0822623	0.116846	0.704023	0.481419	0.665721		TRIM62	142.443	-0.168977	0.16078	-1.05099	0.293264	0.744233
DNALI1	488.377	-0.0840057	0.0909914	-0.923227	0.355889	0.549334		RP11-131M11.3	9.26454	0.315162	0.583631	0.540002	0.589196	0.905394
GNL2	1729.88	0.0663144	0.0660251	1.00438	0.315195	0.506445		ZNF362	912.069	-0.00116621	0.0822951	-0.0141711	0.988693	0.999504
RP11-566C13.2	3.91815	-3.08896	1.05337	-2.93245	0.003363	0.0139516		RP11-415J8.7	7.43716	-0.860358	0.653806	-1.31592	0.1882	NA
C1orf109	408.524	0.407977	0.0922652	4.42179	9.78884e-06	7.63942e-05		A3GALT2	1.14201	-3.64845	1.81483	-2.01036	0.0443936	NA
CDCA8	667.276	0.433226	0.0730836	5.92782	3.06989e-09	4.18881e-08		RP11-415J8.3	39.7481	-0.0985755	0.299235	-0.329425	0.741834	0.954211
EPHA10	0.883315	-2.17798	1.45725	-1.49459	0.135022	NA		PHC2	2509.06	-0.0167361	0.0685622	-0.244102	0.807152	0.966763
MANEAL	111.226	-0.0267122	0.153303	-0.174244	0.861674	0.926881		MIR3605	188.376	-0.0299473	0.145737	-0.205489	0.83719	0.9728
RP11-109P14.9	89.8228	-0.104732	0.157761	-0.663865	0.506777	0.686906		RN7SKP16	3.30403	-0.283358	1.0052	-0.281892	0.778027	NA
YRDC	571.396	-0.117088	0.0779874	-1.50137	0.133259	0.274778		RP11-415J8.5	6.2353	0.304345	0.715386	0.425428	0.670525	NA
C1orf122	318.196	0.0107762	0.124956	0.0862396	0.931276	0.964795		ZSCAN20	158.091	-0.0178565	0.148026	-0.120631	0.903984	0.985186
MTF1	322.522	-0.298061	0.0988533	-3.01519	0.00256821	0.0110794		CSMD2	1.35554	-0.0057009	1.50697	-0.00378303	0.996982	NA
RP11-109P14.10	21.2664	0.242639	0.346793	0.699665	0.484137	0.667786		SMIM12	898.673	-0.0601109	0.0758194	-0.792817	0.427885	0.832996
INPP5B	225.376	0.188187	0.127513	1.47583	0.13999	0.285273		RP5-997D16.2	25.6455	-0.16405	0.346111	-0.47398	0.635514	0.920101
RF00092	42.5916	-0.296561	0.232648	-1.27472	0.20241	0.372861		DLGAP3	33.8768	-1.1636	0.327722	-3.55056	0.000384406	0.00692399
SF3A3	1755.23	0.264494	0.077863	3.39692	0.000681488	0.00349266		RP11-244H3.5	57.5246	0.2929	0.2351	1.24585	0.212818	0.655351
RNU6-510P	1.89819	-0.937949	1.17982	-0.794993	0.426618	0.61783		RP11-244H3.1	28.3982	0.456768	0.32703	1.39672	0.162499	0.586049
FHL3	97.6503	0.121692	0.148874	0.817417	0.41369	0.605958		RP11-244H3.4	420.1	-0.0154319	0.104049	-0.148313	0.882096	0.982329
UTP11	882.217	0.352405	0.105349	3.34511	0.000822499	0.00412558		TMEM35B	101.068	-0.127123	0.179313	-0.708947	0.478357	0.857341
RP11-334L9.1	2.42526	-1.38369	0.949387	-1.45746	0.14499	0.293034		ZMYM6	438.356	0.0272134	0.10781	0.252421	0.800715	0.964942
RRAGC	343.986	0.102537	0.116417	0.880769	0.378443	0.57208		ZMYM1	266.585	0.218177	0.148266	1.47152	0.141149	0.548485
RP5-864K19.7	408.877	0.183643	0.0945689	1.9419	0.0521492	0.134521		SFPQ	11367.8	0.0399071	0.0551453	0.723671	0.469268	0.853253
RP5-864K19.4	3.57508	-1.13224	0.806875	-1.40325	0.160543	0.315951		ZMYM4	2687.83	-0.0131631	0.0610653	-0.215558	0.829333	0.971317
MYCBP	563.99	0.293862	0.108095	2.71855	0.0065568	0.0246015		RP4-765A10.1	14.0122	0.194685	0.464843	0.418819	0.675348	0.933911
RP5-864K19.6	257.816	0.271216	0.111599	2.43027	0.0150874	0.0496646		RP4-765A10.2	118.101	0.109473	0.171246	0.639271	0.522647	0.88117
GJA9	4.35261	-0.753613	0.677373	-1.11255	0.265901	0.451605		KIAA0319L	1585.63	-0.0498575	0.0685611	-0.727198	0.467105	0.851994
RHBDL2	2.04939	3.67991	1.40416	2.62071	0.00877456	0.0314307		NCDN	916.603	-0.0634553	0.0860988	-0.737005	0.461119	0.849751
AKIRIN1	1237.71	-0.050356	0.0681847	-0.738523	0.460197	0.647871		RP4-728D4.2	3.16723	0.737155	1.04538	0.705152	0.480715	NA
NDUFS5	1982.91	0.342304	0.110968	3.0847	0.00203755	0.00909527		TFAP2E	16.2941	-0.194027	0.439097	-0.441879	0.658577	0.927982
MACF1	3037.94	-0.199039	0.139604	-1.42574	0.153943	0.30614		PSMB2	4012.47	-0.0274035	0.0569961	-0.480797	0.630661	0.918142
RP11-420K8.1	6.64843	-0.148503	0.535116	-0.277515	0.781385	0.881098		C1orf216	721.697	-0.165243	0.0848899	-1.94656	0.0515873	0.30743
RP11-69E11.7	1.9036	-1.37614	1.1328	-1.21481	0.224439	0.401388		CLSPN	1548.22	-0.0706732	0.064893	-1.08907	0.276122	0.729755
PPIEL	4.35062	-1.62114	0.833609	-1.94473	0.0518073	0.133787		RP11-435D7.3	226.05	0.00828604	0.124756	0.0664181	0.947045	0.992349
PABPC4	1792.97	-0.113897	0.0610551	-1.86547	0.0621152	0.154223		AGO4	502.65	-0.0580027	0.0919847	-0.630569	0.528322	0.884316
RP11-69E11.8	334.287	-0.279813	0.095787	-2.9212	0.00348688	0.0143811		AGO1	1248.36	0.0766752	0.0713867	1.07408	0.282786	0.733839
SNORA55	8.1801	-0.324467	0.505761	-0.641542	0.521171	0.698454		RP4-789D17.5	5.48743	-0.628954	0.742333	-0.847267	0.396847	NA
NT5C1A	20.3716	-0.853051	0.362012	-2.35641	0.0184524	0.058559		AGO3	545.896	-0.00197444	0.0919757	-0.0214669	0.982873	0.998715
HPCAL4	259.5	-0.865525	0.12486	-6.93197	4.1503e-12	7.77357e-11		RP4-665N4.8	32.9744	-0.366918	0.323934	-1.1327	0.257342	0.709915
PPIE	532.845	0.134795	0.0949089	1.42026	0.155533	0.308801		RP4-665N4.4	4.93016	-0.00900465	0.793689	-0.0113453	0.990948	NA
BMP8B	76.2388	-0.610538	0.184798	-3.30382	0.000953774	0.00470312		TEKT2	47.5808	-0.374727	0.259402	-1.44458	0.148575	0.56318
OXCT2	1.33749	-2.07849	1.40838	-1.4758	0.139998	0.285273		ADPRHL2	1238.47	0.126336	0.0738585	1.71051	0.0871708	0.424103
TRIT1	376.639	0.541782	0.101197	5.35374	8.61525e-08	9.6679e-07		COL8A2	25.9039	-0.336752	0.34561	-0.974369	0.329873	0.772434
MYCL	18.7676	0.717468	0.364055	1.97077	0.0487503	0.127588		TRAPPC3	1348.23	0.0203249	0.0717966	0.28309	0.777107	0.961305
RP1-118J21.5	1.55832	0.515344	1.18516	0.434829	0.663687	0.805062		MAP7D1	1714.3	-0.0444809	0.0790053	-0.563012	0.573427	0.901691
MFSD2A	161.963	-0.276855	0.146967	-1.8838	0.0595924	0.149247		THRAP3	5668.66	0.0166281	0.0550222	0.302207	0.762494	0.959138
RP3-342P20.2	1.1715	-2.60501	1.58332	-1.64528	0.0999124	0.222421		SH3D21	78.2789	-0.285731	0.201846	-1.41559	0.156894	0.577659
CAP1	6171.05	0.0601623	0.058187	1.03395	0.30116	0.491308		EVA1B	56.3227	0.0203405	0.233978	0.0869335	0.930724	0.990282
PPT1	5728.54	-0.0873446	0.0601223	-1.45278	0.146284	0.294908		RP11-268J15.5	28.1186	-0.0194157	0.332406	-0.0584095	0.953422	0.992585
RLF	428.235	0.249312	0.0962854	2.58931	0.00961697	0.0339425		STK40	1065.07	0.0849201	0.0775149	1.09553	0.273283	0.726323
RP1-39G22.7	69.4868	0.127748	0.184764	0.691412	0.489307	0.672451		LSM10	677.897	-0.00507122	0.0980025	-0.0517458	0.958731	0.992794
ZMPSTE24	1226.29	-0.326885	0.0900811	-3.62879	0.000284754	0.00161248		OSCP1	267.512	-0.0661445	0.11975	-0.552356	0.580704	0.903544
RP1-39G22.4	3.97883	-0.384817	0.732915	-0.52505	0.599549	0.759698		MRPS15	1772.55	0.0343554	0.0651866	0.527031	0.598172	0.90818
COL9A2	20.3548	-1.14435	0.362118	-3.16015	0.0015769	0.00728729		CSF3R	9.64107	-0.19729	0.569098	-0.346671	0.728838	0.952204
SMAP2	406.24	-0.181282	0.0889525	-2.03796	0.0415539	0.112405		RP11-422J8.1	62.6475	-0.198409	0.228269	-0.869191	0.384743	0.809178
ZFP69B	111.599	-0.158886	0.171417	-0.926897	0.35398	0.547227		ZC3H12A	53.0265	0.262251	0.246196	1.06521	0.286781	0.737457
RP1-228H13.5	93.9884	-0.00692846	0.229366	-0.030207	0.975902	0.987272		MEAF6	1484.8	-0.0477359	0.0748117	-0.63808	0.523421	0.881873
RP11-656D10.7	5.24643	0.0401549	0.672963	0.0596688	0.952419	0.975726		MIR5581	4.33844	-1.72979	0.932329	-1.85535	0.0635468	NA
ZFP69	153.185	0.324395	0.138297	2.34564	0.0189946	0.059929		SNIP1	746.573	0.0132372	0.0841851	0.157239	0.875056	0.981486
RP11-656D10.3	7.70557	0.85634	0.504259	1.69821	0.0894673	0.204258		RP3-423B22.5	26.0163	0.309228	0.344202	0.898391	0.368977	0.798696
EXO5	179.156	0.566708	0.109972	5.15322	2.56054e-07	2.6644e-06		DNALI1	935.351	-0.0564316	0.0816876	-0.690822	0.489677	0.862571
RP11-656D10.5	76.2866	0.714153	0.188028	3.79812	0.000145798	0.000879365		GNL2	3959.97	-0.0233474	0.058852	-0.396714	0.691578	0.940497
RP11-656D10.6	52.3139	0.373271	0.203672	1.83271	0.0668456	0.163137		RP11-566C13.2	5.54937	0.238872	0.759759	0.314405	0.753214	NA
ZNF684	100.372	0.349589	0.186504	1.87443	0.0608711	0.151793		RSPO1	1.46526	-0.286611	1.4743	-0.194404	0.845859	NA
RIMS3	423.201	-0.117613	0.0951137	-1.23655	0.216253	0.391067		C1orf109	906.692	0.0847687	0.0850681	0.996481	0.319016	0.765132
RP4-739H11.3	2.12454	0.169296	0.937794	0.180526	0.85674	0.924109		CDCA8	1479.99	-0.0671752	0.0722579	-0.929659	0.352548	0.788515
RP4-739H11.4	40.9303	-0.441975	0.217181	-2.03506	0.0418453	0.113097		EPHA10	8.71961	-1.31374	0.630764	-2.08278	0.0372714	0.247836
NFYC	447.095	-0.125145	0.0995252	-1.25742	0.208601	0.380891		MANEAL	845.655	-0.497338	0.0831627	-5.98029	2.22737e-09	1.37775e-07
KCNQ4	2.27587	0.311409	0.865777	0.359688	0.719081	0.843346		RP11-109P14.9	549.716	-0.459494	0.0964354	-4.76479	1.89053e-06	6.24882e-05
CITED4	1.38283	0.324882	1.23646	0.262752	0.792742	0.88754		YRDC	1452.76	-0.102901	0.071922	-1.43072	0.152509	0.57045
CTPS1	1570.01	0.422252	0.0646303	6.53334	6.43194e-11	1.05923e-09		C1orf122	1189.65	0.0757251	0.0746672	1.01417	0.310502	0.759231
SLFNL1-AS1	40.3048	0.158799	0.252553	0.628776	0.529496	0.705158		MTF1	570.483	0.000149353	0.0944284	0.00158165	0.998738	0.99971
SLFNL1	6.42617	0.560407	0.595753	0.94067	0.346874	0.540225		RP11-109P14.10	59.1245	0.0137878	0.250495	0.0550424	0.956105	0.992794
SCMH1	470.993	-0.218152	0.0905602	-2.40891	0.0160001	0.0520879		INPP5B	444.116	-0.0618177	0.0951607	-0.649614	0.515942	0.877677
FOXO6	12.0942	-2.47512	0.510885	-4.84476	1.26762e-06	1.17207e-05		RF00092	37.8962	0.0839677	0.313775	0.267605	0.789003	0.963543
RP11-399E6.4	2.4974	0.873962	0.892475	0.979257	0.327453	0.519545		SF3A3	4186.58	0.0168085	0.0611319	0.274955	0.783351	0.962153
EDN2	2.4851	-2.22197	1.16237	-1.91159	0.0559284	0.142131		RNU6-510P	1.16707	0.413839	1.63207	0.253567	0.79983	NA
HIVEP3	60.5525	-0.543066	0.226918	-2.39322	0.0167011	0.0539783		FHL3	179.912	-0.0347745	0.142926	-0.243305	0.807769	0.966944
FOXJ3	846.308	0.0216713	0.0831971	0.260482	0.794492	0.888446		UTP11	1731.97	-0.0723724	0.0765088	-0.945936	0.344181	0.783416
RIMKLA	89.6182	0.221569	0.160125	1.38372	0.166443	0.324169		RP11-334L9.1	7.70407	-0.0441693	0.642504	-0.0687456	0.945192	NA
ZMYND12	13.2023	0.617121	0.378349	1.63109	0.102872	0.22721		RRAGC	418.596	0.0633212	0.100865	0.627783	0.530146	0.885049
PPCS	271.077	-0.306408	0.111113	-2.75763	0.00582222	0.0222498		RP5-864K19.7	719.357	0.0247876	0.0822024	0.301544	0.763	0.959304
CCDC30	80.3396	-0.0874654	0.19539	-0.447645	0.65441	0.798478		RP5-864K19.4	10.4598	-0.337166	0.565418	-0.596312	0.550967	0.891219
RP11-163G10.3	1.46917	-0.34756	1.26702	-0.274314	0.783843	0.882249		MYCBP	1076.49	0.100204	0.0906584	1.10529	0.269033	0.723288
PPIH	553.482	0.572465	0.104259	5.49079	4.00136e-08	4.71967e-07		RP5-864K19.6	498.594	0.023613	0.0986567	0.239345	0.810838	0.967148
RP5-994D16.3	4.58857	2.09007	0.726794	2.87573	0.00403089	0.0162905		GJA9	5.49759	0.220571	0.797001	0.276751	0.781971	NA
YBX1	6480.94	0.409002	0.0769174	5.31742	1.05251e-07	1.16259e-06		RHBDL2	4.14422	-0.342589	0.864464	-0.396302	0.691882	NA
P3H1	754.249	-0.482312	0.0826973	-5.83226	5.46822e-09	7.18239e-08		AKIRIN1	1911.9	0.0553303	0.073097	0.756944	0.449083	0.84431
C1orf50	141.575	-0.0844668	0.136049	-0.620858	0.534693	0.709567		NDUFS5	7343.34	0.171643	0.0745059	2.30375	0.0212367	0.169525
RP5-994D16.12	78.0717	0.146097	0.203013	0.719646	0.471743	0.657451		MACF1	5011.09	-0.0358586	0.0638366	-0.561724	0.574304	0.901841
RP5-994D16.9	19.0966	-0.592503	0.313823	-1.88802	0.0590234	0.148188		RP11-420K8.1	12.3317	-0.180169	0.52951	-0.340257	0.733663	0.952712
TMEM269	68.4689	0.502819	0.194232	2.58875	0.00963247	0.0339921		BMP8A	7.08237	-1.20076	0.678243	-1.7704	0.0766612	NA
SVBP	178.378	0.182971	0.142237	1.28638	0.198309	0.367567		RP11-69E11.7	3.75187	-0.110226	0.914727	-0.120502	0.904086	NA
ERMAP	179.594	-0.305734	0.132424	-2.30876	0.0209571	0.0650125		PPIEL	14.1374	-1.04697	0.485813	-2.15509	0.0311548	0.219999
RP11-342M1.3	68.7839	-0.198613	0.209381	-0.948571	0.342839	0.535871		PABPC4	3443.91	0.0206866	0.060341	0.342828	0.731728	0.952321
ZNF691	117.267	0.137252	0.137779	0.99618	0.319163	0.510919		RP11-69E11.8	811.06	-0.027099	0.084606	-0.320296	0.748744	0.954904
RP5-848E13.1	0.97228	-2.41084	1.53887	-1.56663	0.1172	NA		SNORA55	9.61648	0.484709	0.59089	0.820303	0.412043	0.825429
SLC2A1	247.907	0.577806	0.127187	4.54298	5.54633e-06	4.54924e-05		HEYL	3.00714	0.654653	1.03108	0.634922	0.525479	NA
RP5-848E13.3	8.89702	0.555402	0.459403	1.20897	0.226676	0.40404		NT5C1A	146.528	0.135242	0.154058	0.877861	0.380019	0.806711
RP5-848E13.4	2.64145	1.24194	0.810182	1.53292	0.125297	0.262562		HPCAL4	555.633	-0.387875	0.0968667	-4.00422	6.22233e-05	0.00139023
FAM183A	3.07732	2.12215	0.942221	2.25229	0.024304	0.0733841		PPIE	1714.32	0.0694568	0.0676332	1.02696	0.304438	0.754797
EBNA1BP2	1596.44	0.589474	0.092913	6.34437	2.23341e-10	3.48833e-09		BMP8B	157.449	-0.294189	0.15443	-1.905	0.0567805	0.327817
MIR6733	8.07396	0.928049	0.483224	1.92054	0.0547902	0.13975		OXCT2	5.74515	-0.743221	0.742136	-1.00146	0.316603	NA
CFAP57	54.1692	0.704647	0.249538	2.82381	0.00474567	0.0187217		RP1-118J21.25	4.17747	-0.593688	0.87593	-0.67778	0.497912	NA
RP1-92O14.3	1.79799	0.42389	1.12893	0.37548	0.707303	0.835475		RP1-118J21.27	2.10228	0.229063	1.26446	0.181155	0.856246	NA
CDC20	1097.9	0.403287	0.0818699	4.92595	8.39532e-07	8.02338e-06		TRIT1	843.268	0.142879	0.0874808	1.63326	0.102415	0.464563
ELOVL1	654.67	-0.462048	0.10122	-4.5648	4.99969e-06	4.12846e-05		MYCL	70.8183	0.754363	0.215907	3.49392	0.000475985	0.00839278
MIR6734	3.33678	0.140241	0.840114	0.166931	0.867424	0.929998		RP1-118J21.5	10.661	0.624792	0.547459	1.14126	0.253762	0.705737
MED8	501.125	0.0306128	0.0964367	0.31744	0.75091	0.863806		MFSD2A	388.571	-0.137538	0.104363	-1.31787	0.187546	0.622393
RP1-92O14.6	139.242	-0.00277679	0.137437	-0.0202041	0.983881	0.991491		RP3-342P20.2	5.9471	0.158396	0.711501	0.222622	0.82383	NA
SZT2	480.968	0.0994962	0.120546	0.825382	0.409155	0.601393		CAP1	10198.7	-0.0664627	0.0511984	-1.29814	0.194239	0.632545
RP11-506B15.4	16.4281	0.109809	0.378647	0.290003	0.771814	0.875684		PPT1	8253.64	0.0391142	0.0609042	0.642224	0.520728	0.880529
HYI	225.641	0.347629	0.127322	2.73031	0.00632739	0.0238868		RLF	703.531	0.016256	0.098117	0.16568	0.868409	0.979704
RP11-506B15.6	1.64799	1.10142	1.05447	1.04452	0.296243	0.485834		RP1-39G22.7	186.911	0.291265	0.138152	2.10829	0.0350059	0.237701
PTPRF	432.675	-0.166896	0.122984	-1.35705	0.174764	0.335638		ZMPSTE24	1354.13	0.0535455	0.0788033	0.679483	0.496832	0.866607
RP11-7O11.7	564.033	0.0447724	0.0984528	0.45476	0.649282	0.794804		RP1-39G22.4	4.51441	0.0917432	0.819551	0.111943	0.910868	NA
KDM4A	750.214	0.178803	0.0960736	1.86111	0.0627287	0.155432		COL9A2	49.13	-0.0929462	0.257947	-0.360331	0.7186	0.949587
RP11-184I16.2	160.73	0.240653	0.129087	1.86427	0.0622834	0.154526		SMAP2	811.587	-0.0697693	0.0788656	-0.884662	0.376339	0.804404
ST3GAL3	125.839	-0.229359	0.13627	-1.68312	0.0923519	0.209095		RP1-228H13.6	2.33938	0.833958	1.14631	0.727514	0.466911	NA
ARTN	2.99998	-0.0484556	0.836423	-0.0579319	0.953803	0.976306		ZFP69B	206.88	-0.0439518	0.130062	-0.337929	0.735417	0.953162
RP11-7O11.3	4.81791	-0.704641	0.701051	-1.00512	0.314839	0.506151		RP1-228H13.5	136.064	-0.112851	0.157313	-0.717363	0.47315	0.854944
IPO13	347.903	-0.126728	0.111403	-1.13756	0.255303	0.438784		RP11-656D10.7	3.6839	-0.29117	0.926629	-0.314225	0.75335	NA
DPH2	477.83	0.0947576	0.0950472	0.996953	0.318787	0.510493		ZFP69	271.277	-0.0148717	0.123178	-0.120733	0.903902	0.985186
ATP6V0B	709.951	-0.478689	0.100491	-4.76349	1.90271e-06	1.70193e-05		RP11-656D10.3	12.7668	0.258862	0.48651	0.53208	0.594671	0.90676
B4GALT2	355.649	0.103294	0.127296	0.811446	0.41711	0.609359		EXO5	430.238	0.172514	0.100752	1.71227	0.0868471	0.422956
CCDC24	58.3275	-0.169513	0.215632	-0.78612	0.431797	0.622645		RP11-656D10.5	188.407	0.190425	0.147862	1.28786	0.197794	0.637362
SLC6A9	23.0028	-1.01402	0.343549	-2.95159	0.00316141	0.013214		RP11-656D10.6	81.7115	0.334534	0.199549	1.67645	0.093651	0.441586
RP5-1198O20.4	3.59006	-1.70764	0.87567	-1.9501	0.0511645	0.132508		ZNF684	155.143	0.0627097	0.150892	0.415592	0.677708	0.935161
RP11-570P14.1	1.41626	1.08198	1.09505	0.988068	0.323119	0.514954		RIMS3	1930.54	0.228421	0.0638278	3.5787	0.000345305	0.00634663
DMAP1	253.451	-0.0989628	0.118405	-0.835801	0.403267	0.595666		RP4-739H11.3	5.83502	0.240493	0.719119	0.334427	0.738057	NA
ERI3	450.337	0.240269	0.103526	2.32085	0.0202948	0.0633201		RP4-739H11.4	111.853	0.160493	0.1842	0.871296	0.383593	0.808914
RP5-891H21.4	1.46635	-2.29511	1.47244	-1.55871	0.119066	0.25303		NFYC	1149.07	-0.0302102	0.0785818	-0.384443	0.70065	0.94413
RNF220	421.498	0.115241	0.0968166	1.1903	0.233928	0.412568		KCNQ4	13.3039	-0.316276	0.492432	-0.642274	0.520695	0.880529
TMEM53	203.18	0.170622	0.136772	1.24749	0.212216	0.385411		CITED4	17.2148	-0.498211	0.427193	-1.16624	0.243516	0.692531
C1orf228	7.18463	0.302239	0.597958	0.505451	0.613242	0.769531		CTPS1	3482.21	-0.052221	0.0628041	-0.831489	0.405697	0.821826
KIF2C	1175.18	0.460911	0.0699916	6.58524	4.54161e-11	7.58095e-10		SLFNL1-AS1	130.584	0.121636	0.160698	0.756926	0.449094	0.84431
RP11-269F19.2	427.97	0.0842367	0.127007	0.663247	0.507172	0.687298		SLFNL1	16.458	0.321627	0.441779	0.728026	0.466598	0.851955
RPS8	4895.44	0.209673	0.102869	2.03825	0.0415249	0.112386		SCMH1	1149.77	0.0321838	0.0776683	0.414374	0.6786	0.93553
SNORD46	3.3853	-0.624662	0.9579	-0.652116	0.514326	0.692878		FOXO6	44.1433	0.0339208	0.27088	0.125224	0.900346	0.985186
SNORD38A	8.56279	0.0886296	0.475337	0.186456	0.852087	0.921607		RP11-399E6.4	2.15847	0.252363	1.22569	0.205894	0.836874	NA
SNORD38B	4.45356	-0.656188	0.801315	-0.818889	0.41285	0.604916		EDN2	2.29008	-0.382574	1.16107	-0.329503	0.741776	NA
RP11-269F19.4	2.15823	-0.265782	0.955562	-0.278142	0.780903	0.880833		HIVEP3	73.2277	-0.261757	0.240782	-1.08711	0.276987	0.730569
PLK3	80.6661	-0.634637	0.166656	-3.80808	0.000140052	0.000847396		RP11-486B10.5	1.30482	-1.57285	1.61938	-0.971267	0.331415	NA
RP11-269F19.9	4.5359	-1.04174	0.679564	-1.53296	0.125286	0.262562		FOXJ3	1413.58	0.154482	0.0797366	1.9374	0.0526963	0.311147
BTBD19	69.1331	-1.78125	0.21578	-8.25494	1.51975e-16	4.23406e-15		RP11-223A3.1	2.97586	-0.311709	1.00156	-0.311224	0.75563	NA
PTCH2	14.7823	0.504616	0.394534	1.27902	0.200891	0.370792		RIMKLA	334.701	-0.300993	0.108976	-2.762	0.0057448	0.0657814
RNU5E-6P	1.19119	0.362111	1.31709	0.274933	0.783368	0.882097		RP11-157D18.2	1.29712	0.0429121	1.53763	0.027908	0.977736	NA
RP5-882O7.1	0.99449	-0.183027	1.29517	-0.141315	0.887621	NA		ZMYND12	27.2612	0.019007	0.355389	0.0534821	0.957348	0.992794
EIF2B3	368.938	0.23945	0.106756	2.24297	0.0248985	0.0747532		PPCS	524.418	-0.0177262	0.0924567	-0.191725	0.847958	0.976027
RP5-882O7.4	1.19319	1.59086	1.38286	1.15041	0.249976	0.431919		CCDC30	92.9482	-0.114938	0.191774	-0.59934	0.548946	0.890469
RP5-882O7.5	3.61383	0.657617	0.870051	0.755837	0.449747	0.639034		PPIH	1967.63	0.0681744	0.0651575	1.0463	0.295422	0.745868
HECTD3	390.838	0.212081	0.0958431	2.21279	0.0269119	0.0796696		RP5-994D16.3	11.0786	-0.374327	0.54732	-0.683928	0.494021	0.865003
UROD	465.91	0.263838	0.124339	2.12192	0.0338445	0.0956629		YBX1	25791.2	0.0206763	0.0615817	0.335754	0.737057	0.95317
ZSWIM5	72.6084	-0.527603	0.220756	-2.38998	0.0168493	0.0543742		P3H1	1024.37	-0.163414	0.0866878	-1.88508	0.0594187	0.33767
LINC01144	4.74265	0.779443	0.751276	1.03749	0.299506	0.489637		C1orf50	291.469	-0.0327778	0.115107	-0.28476	0.775828	0.961251
HPDL	5.96409	5.11011	1.07517	4.75285	2.0057e-06	1.78788e-05		RP5-994D16.12	174.227	-0.0691151	0.142798	-0.484008	0.62838	0.917228
MUTYH	139.897	0.44768	0.139673	3.20521	0.00134966	0.00636456		RP5-994D16.9	33.8212	-0.163027	0.301241	-0.541185	0.58838	0.905394
TOE1	257.844	0.523892	0.116625	4.49212	7.05164e-06	5.66243e-05		TMEM269	253.276	0.113553	0.12709	0.893485	0.371597	0.800853
TESK2	52.0164	0.770515	0.222283	3.46637	0.000527544	0.00278763		SVBP	557.032	0.112209	0.0952754	1.17774	0.238902	0.688339
CCDC163P	28.0458	-0.138246	0.286303	-0.482866	0.629191	0.780721		ERMAP	431.265	-0.0172662	0.102382	-0.168645	0.866076	0.979458
MMACHC	1750.48	0.540624	0.0845133	6.39691	1.58556e-10	2.52725e-09		RP11-342M1.3	154.286	-0.0627831	0.153802	-0.408207	0.683122	0.937921
PRDX1	3972	0.554156	0.0793421	6.98439	2.86101e-12	5.43732e-11		ZNF691	290.69	0.0526871	0.123185	0.427706	0.668865	0.932074
AKR1A1	485.997	-0.225261	0.090915	-2.47771	0.0132229	0.0444363		SLC2A1	1808.28	0.427422	0.0690397	6.19096	5.97976e-10	3.98037e-08
NASP	4644.14	0.634268	0.0621186	10.2106	1.77776e-24	8.08103e-23		RP5-848E13.3	25.8286	-0.144022	0.349142	-0.412503	0.679971	0.935884
CCDC17	7.0655	1.71112	0.61065	2.80213	0.00507657	0.0197862		RP5-848E13.4	8.86741	-0.644708	0.621587	-1.0372	0.299644	0.750191
GPBP1L1	937.153	0.253531	0.0744745	3.40426	0.000663437	0.0034114		FAM183A	6.02805	-0.825167	0.734061	-1.12411	0.260966	NA
RP11-767N6.3	1.76564	0.306226	1.09351	0.28004	0.779447	0.88013		EBNA1BP2	4653.26	0.057618	0.0560585	1.02782	0.304035	0.754338
RP11-767N6.2	3.81565	0.932265	0.839976	1.10987	0.267055	0.452807		MIR6733	19.5305	-0.0358288	0.412299	-0.0869001	0.930751	0.990282
TMEM69	339.677	-0.0990333	0.116028	-0.853532	0.393364	0.585938		CFAP57	342.994	0.189851	0.120652	1.57355	0.115592	0.495898
IPP	210.54	-0.0440285	0.119249	-0.369214	0.711969	0.838681		MPL	1.35505	-0.768525	1.58547	-0.48473	0.627868	NA
RP11-767N6.7	24.4666	0.262638	0.313489	0.837789	0.402149	0.594505		RP1-92O14.3	3.18215	-0.467787	1.00045	-0.467576	0.640088	NA
MAST2	626.609	-0.245428	0.120689	-2.03356	0.0419963	0.113464		CDC20	2789.82	0.0211923	0.0667266	0.317599	0.750789	0.955519
PIK3R3	727.414	-0.0657521	0.0917613	-0.716557	0.473648	0.659521		ELOVL1	1231.05	-0.20491	0.0719548	-2.84775	0.00440289	0.0535391
RP4-533D7.6	253.106	0.0894287	0.136701	0.654193	0.512987	0.691826		MIR6734	6.03528	0.316101	0.716105	0.441417	0.658911	NA
RP4-533D7.5	3.43486	-0.0827725	0.77322	-0.107049	0.91475	0.956464		MED8	1103.44	-0.0411621	0.0714539	-0.576065	0.564571	0.896241
TSPAN1	4.04781	-2.7894	0.936882	-2.97732	0.00290779	0.0123294		RP1-92O14.6	291.699	0.0417874	0.115601	0.361479	0.717741	0.949587
POMGNT1	1397.97	-0.340524	0.0818321	-4.16125	3.16508e-05	0.000221177		SZT2	1116.93	0.0134046	0.0868316	0.154374	0.877315	0.981866
LURAP1	17.7145	-0.712861	0.342318	-2.08245	0.037301	0.103218		RP11-506B15.4	45.3902	0.164126	0.262523	0.625187	0.531848	0.885317
RAD54L	479.65	0.525424	0.0876081	5.99744	2.0045e-09	2.79563e-08		HYI	474.978	-0.143067	0.0965587	-1.48166	0.138431	0.543077
LRRC41	842.241	0.122964	0.0844135	1.45669	0.145201	0.293359		RP11-506B15.6	5.15211	2.03665	0.886024	2.29864	0.0215256	NA
UQCRH	2128.02	0.476789	0.0971559	4.90747	9.22611e-07	8.72794e-06		PTPRF	1366.81	-0.225182	0.082363	-2.73401	0.00625675	0.0701405
NSUN4	341.917	-0.339827	0.102381	-3.31925	0.00090259	0.00447724		RP11-7O11.7	1294.35	-0.079566	0.0749702	-1.0613	0.288553	0.739428
FAAH	30.4607	-0.98878	0.267726	-3.69325	0.000221404	0.00128719		KDM4A	1582.84	-0.114012	0.0732664	-1.55613	0.119677	0.504865
RP5-1109J22.1	1.16955	-2.61486	1.49807	-1.74549	0.0808998	0.189123		RP11-184I16.2	360.273	-0.136059	0.105129	-1.29421	0.195593	0.634116
MKNK1-AS1	29.2288	-0.368995	0.261943	-1.40868	0.158929	0.313568		ST3GAL3	454.199	-0.0472728	0.0987945	-0.478496	0.632297	0.918533
MKNK1	213.642	-0.11333	0.121569	-0.932227	0.351219	0.544517		ARTN	7.22401	0.15074	0.671524	0.224475	0.822388	NA
MOB3C	78.8608	-0.274773	0.177073	-1.55175	0.120723	0.255596		RP11-7O11.3	9.58939	0.204922	0.558149	0.367147	0.71351	0.9481
ATPAF1	669.808	-0.0833207	0.0829412	-1.00458	0.315101	0.506439		IPO13	848.732	-0.0304069	0.0799156	-0.380488	0.703583	0.945644
TEX38	1.45717	-0.624675	1.54101	-0.405368	0.685207	0.820186		DPH2	2415.94	0.0362035	0.0640493	0.565244	0.571908	0.901048
RP11-8J9.4	60.59	-0.671723	0.199255	-3.37117	0.000748501	0.00379858		ATP6V0B	2436.29	-0.0755053	0.0667741	-1.13076	0.258157	0.710934
EFCAB14	883.202	-0.524885	0.0841299	-6.23898	4.40426e-10	6.63456e-09		B4GALT2	1755.34	-0.105018	0.0746829	-1.40618	0.15967	0.582287
RP1-18D14.4	1.09367	-0.522857	1.45367	-0.35968	0.719087	NA		CCDC24	147.214	-0.109441	0.172396	-0.634821	0.525545	0.882654
STIL	805.915	0.368548	0.102479	3.59633	0.000322741	0.00180393		SLC6A9	68.1357	-0.0415097	0.236969	-0.175169	0.860947	0.978549
CMPK1	1070.83	-0.380175	0.103942	-3.65758	0.000254604	0.0014587		RP5-1198O20.4	3.63037	0.813638	0.923681	0.880865	0.378391	NA
RP11-511I2.2	2.69882	1.46374	0.902737	1.62145	0.104922	0.230557		RP11-570P14.1	15.5325	0.25389	0.44821	0.566453	0.571086	0.900493
FOXD2-AS1	1.65022	-1.84799	1.31665	-1.40356	0.160451	0.315823		DMAP1	740.777	-0.115093	0.0873395	-1.31777	0.187582	0.622393
TRABD2B	17.7659	-0.503862	0.369357	-1.36416	0.172517	0.332803		ERI3	1774.52	0.0715621	0.072369	0.98885	0.322737	0.767271
RP11-543D5.2	3.69546	-0.0694253	0.981432	-0.0707388	0.943606	0.970549		RP5-891H21.4	2.80886	0.513968	1.024	0.501921	0.615723	NA
SKINT1L	2.68195	-0.0665174	0.873334	-0.076165	0.939288	0.968883		RNF220	1909.63	0.0629742	0.0672251	0.936765	0.348879	0.786798
SLC5A9	11.1259	0.312618	0.41654	0.750511	0.452947	0.641615		TMEM53	960.925	0.0248892	0.0787927	0.315882	0.752092	0.955962
RP5-1024N4.4	3.36154	0.398361	0.773729	0.514859	0.606652	0.764635		C1orf228	16.4601	0.314481	0.428635	0.73368	0.463144	0.850084
SPATA6	254.36	0.450621	0.0980738	4.59471	4.33358e-06	3.62333e-05		KIF2C	3090.83	-0.0999974	0.0596745	-1.67571	0.0937942	0.441802
RP11-329A14.1	16.8352	-0.0867789	0.369924	-0.234586	0.81453	0.900575		RP11-269F19.2	3452.15	0.304677	0.0691316	4.4072	1.04714e-05	0.000286541
AGBL4	8.55808	0.990176	0.592823	1.67027	0.0948652	0.213638		RPS8	27268.8	0.340551	0.0589952	5.77252	7.80937e-09	4.39266e-07
BEND5	46.2571	0.82569	0.258931	3.18884	0.00142843	0.00669001		SNORD55	9.37853	0.261821	0.582266	0.449658	0.652957	0.926085
ELAVL4	2011.77	1.38184	0.0615202	22.4616	9.85739e-112	4.03271e-109		SNORD46	6.78301	-0.346356	0.664118	-0.521528	0.601999	NA
DMRTA2	32.4258	1.00043	0.268464	3.72649	0.000194161	0.00114363		SNORD38A	17.9853	-0.138751	0.424876	-0.326568	0.743995	0.954335
RP5-850O15.3	1.26107	-0.711818	1.252	-0.568543	0.569666	0.737102		SNORD38B	19.2337	-0.283796	0.432798	-0.655723	0.512002	0.876046
FAF1	975.922	0.198788	0.0863987	2.30082	0.0214017	0.0661843		RP11-269F19.4	5.43203	-0.421149	0.757826	-0.555732	0.578394	NA
CDKN2C	899.11	0.232539	0.0822581	2.82694	0.00469953	0.0185743		BEST4	1.49279	-2.90119	1.66945	-1.73781	0.0822444	NA
RNF11	729.103	-0.583248	0.0805176	-7.24373	4.36503e-13	8.93662e-12		PLK3	132.346	0.0998533	0.161115	0.619764	0.535413	0.885317
TTC39A	110.479	-1.43921	0.160807	-8.94991	3.55764e-19	1.18855e-17		RP11-269F19.9	4.18185	-0.601827	0.862277	-0.69795	0.485208	NA
EPS15	811.994	-0.189375	0.0715054	-2.6484	0.00808743	0.0293618		BTBD19	29.0218	1.11242	0.355081	3.13285	0.00173119	0.0248028
RP11-275F13.3	1.12848	0.394746	1.63385	0.241605	0.809086	0.897236		PTCH2	29.4457	-0.094665	0.332118	-0.285034	0.775618	0.961251
OSBPL9	1817.01	-0.113058	0.0714144	-1.58312	0.113393	0.244022		RP5-882O7.1	8.46888	-0.293763	0.606499	-0.484359	0.628131	NA
NRDC	2858.87	0.238652	0.0738829	3.23014	0.00123732	0.00589437		EIF2B3	779.062	-0.0643385	0.0897265	-0.717052	0.473342	0.854944
RP4-657D16.3	342.388	0.184678	0.127355	1.45011	0.147027	0.29615		RP5-882O7.3	1.51171	0.952354	1.52147	0.625942	0.531353	NA
MIR761	5.18612	-0.509925	0.636341	-0.801339	0.422935	0.61452		RP5-882O7.4	4.18715	0.335038	0.876753	0.382135	0.702361	NA
RAB3B	166.325	-0.799952	0.13098	-6.10745	1.01238e-09	1.47089e-08		RP5-882O7.5	11.1734	0.559801	0.554354	1.00983	0.312578	0.760378
TXNDC12	1608.56	-0.415745	0.0822612	-5.05396	4.32737e-07	4.34582e-06		HECTD3	829.408	-0.0288091	0.0781463	-0.368656	0.712384	0.9481
KTI12	103.951	-0.0231474	0.169681	-0.136418	0.891491	0.944601		UROD	1903.39	0.0868232	0.0740309	1.1728	0.240878	0.690105
RP11-91A18.4	1.11813	-0.0944025	1.33731	-0.0705915	0.943723	0.970569		ZSWIM5	213.521	0.126086	0.133548	0.944126	0.345105	0.78405
BTF3L4	661.825	-0.100635	0.10242	-0.982574	0.325817	0.517769		LINC01144	15.9769	0.296229	0.454447	0.651845	0.514501	0.877046
ZFYVE9	413.793	-0.00322839	0.121914	-0.0264808	0.978874	0.988629		HPDL	20.9093	2.99648	0.514312	5.82619	5.67077e-09	3.26612e-07
RP4-800M22.1	4.96951	-0.532591	0.662701	-0.803667	0.421589	0.613405		MUTYH	691.341	0.0444352	0.0902674	0.492262	0.622534	0.915847
CC2D1B	365.372	0.0188582	0.0848634	0.222218	0.824144	0.906263		TOE1	995.524	-0.0160634	0.0773115	-0.207774	0.835405	0.972705
RP11-155O18.6	60.6139	0.119714	0.191931	0.623736	0.532801	0.707862		TESK2	145.14	0.0739716	0.160877	0.459803	0.645657	0.924122
RP11-155O18.3	4.34282	0.700509	0.729432	0.960348	0.33688	0.529503		CCDC163P	69.7401	-0.0276417	0.220416	-0.125407	0.900201	0.985186
ORC1	444.528	0.518866	0.1145	4.5316	5.85395e-06	4.77469e-05		MMACHC	3946.5	0.0372313	0.0594506	0.626256	0.531147	0.885277
PRPF38A	1065.63	0.22966	0.0786375	2.92049	0.00349479	0.0144035		PRDX1	9257.16	-0.0113803	0.0552029	-0.206154	0.83667	0.9728
ZCCHC11	923.645	-0.0245455	0.113984	-0.215342	0.829501	0.909577		AKR1A1	1521.17	-0.0205288	0.0738085	-0.278137	0.780907	0.961915
RP11-25O10.1	1.1552	-1.12529	1.71307	-0.656885	0.511255	0.690527		AL355480.3	2.37477	-0.870508	1.15519	-0.753564	0.451111	NA
GPX7	369.391	-0.385604	0.0924059	-4.17294	3.00693e-05	0.000211264		AL355480.1	2.1701	-1.18782	1.21418	-0.978295	0.327928	NA
COA7	477.443	0.322035	0.0942781	3.4158	0.000635961	0.00328824		NASP	11376.6	-0.0253934	0.0577172	-0.439961	0.659965	0.928867
ZYG11B	631.088	-0.00504964	0.108102	-0.0467118	0.962743	0.98068		CCDC17	14.9	-0.32704	0.463657	-0.705349	0.480593	0.85818
RP11-159C21.4	52.0644	0.317754	0.231384	1.37328	0.169667	0.328801		GPBP1L1	1530.63	0.049478	0.0700387	0.706438	0.479916	0.857926
ZYG11A	80.9293	0.24663	0.182744	1.34959	0.177148	0.338905		RP11-767N6.3	2.62085	-0.363162	1.09275	-0.332336	0.739636	NA
RP4-631H13.2	5.64716	0.250048	0.604547	0.413612	0.679158	0.815596		RP11-767N6.2	6.10433	0.734084	0.735298	0.998349	0.31811	NA
ECHDC2	52.491	0.129711	0.212064	0.61166	0.540763	0.714653		TMEM69	733.559	0.0833327	0.0877119	0.950074	0.342075	0.78252
SCP2	989.399	-0.0691759	0.0822161	-0.841391	0.400129	0.592645		IPP	316.298	0.0627883	0.128237	0.489628	0.624397	0.916452
RP11-334A14.2	4.01292	0.844026	0.803861	1.04997	0.293734	0.483591		RP11-767N6.7	29.3332	-0.368911	0.337711	-1.09239	0.274663	0.728115
RP11-334A14.3	2.47774	0.308084	0.877285	0.351179	0.725454	0.848218		RP11-630I5.1	2.49417	0.580198	1.0925	0.531075	0.595367	NA
CPT2	439.732	-0.236216	0.0969712	-2.43594	0.0148533	0.0489977		MAST2	1690.06	-0.14985	0.0763946	-1.96152	0.0498178	0.301082
RP5-1024G6.2	296.392	-0.388592	0.128361	-3.02734	0.00246717	0.0107072		RP11-735A5.1	1.31369	0.746602	1.53495	0.486403	0.626682	NA
C1orf123	435.396	0.164276	0.117101	1.40286	0.160659	0.316072		PIK3R3	1501.11	-0.103362	0.0770501	-1.34149	0.17976	0.611502
MAGOH	432.736	0.731951	0.125983	5.80993	6.24983e-09	8.13281e-08		RP4-533D7.6	533.278	-0.148158	0.0925965	-1.60004	0.10959	0.479567
RP5-1024G6.5	48.6126	-0.320377	0.246254	-1.301	0.193257	0.360997		RP4-533D7.5	15.0717	0.213335	0.46234	0.461424	0.644495	0.924122
LRP8	675.313	0.0346175	0.0940196	0.368195	0.712728	0.839102		POMGNT1	3570.23	-0.0318524	0.0665583	-0.478564	0.632249	0.918533
RP4-784A16.2	2.58986	-0.479592	0.915532	-0.52384	0.60039	0.760029		LURAP1	34.4885	0.0209518	0.304859	0.068726	0.945208	0.992349
RP4-784A16.5	2.49121	0.948227	0.91707	1.03397	0.301148	0.491308		RAD54L	1135.13	-0.078094	0.0793737	-0.983877	0.325176	0.769855
RP11-117D22.2	4.88001	-1.25906	0.697149	-1.80601	0.0709164	0.170696		LRRC41	2691.52	0.0723757	0.0647537	1.11771	0.263692	0.71599
NDC1	1210.58	0.0482488	0.0923653	0.522369	0.601413	0.760521		UQCRH	8895.59	0.242479	0.059304	4.08875	4.337e-05	0.00101994
YIPF1	367.476	-0.0564232	0.0866767	-0.650961	0.515072	0.693433		NSUN4	708.764	0.0567558	0.0823478	0.689221	0.490684	0.862933
HSPB11	606.688	0.549625	0.101214	5.43032	5.62519e-08	6.48412e-07		FAAH	84.5007	-0.577767	0.201936	-2.86115	0.0042211	0.0516548
LRRC42	620.278	0.587666	0.086964	6.75758	1.40319e-11	2.47137e-10		MKNK1-AS1	68.633	-0.131619	0.221044	-0.595442	0.551548	0.891824
TMEM59	1585.77	-0.684578	0.0790353	-8.66168	4.64874e-18	1.42262e-16		MKNK1	402.402	-0.176891	0.103276	-1.71279	0.0867506	0.422862
TCEANC2	287.722	0.0247071	0.0929735	0.265744	0.790437	0.88612		MOB3C	125.458	0.173664	0.174793	0.993538	0.320448	0.766197
AL353898.2	5.00251	-0.693728	0.596008	-1.16396	0.244441	0.425668		ATPAF1	1641.93	0.0424308	0.0817722	0.51889	0.603837	0.910643
RP11-446E24.4	25.6869	-0.470063	0.287045	-1.63759	0.101506	0.225131		TEX38	3.36873	0.546339	1.012	0.539859	0.589294	NA
CYB5RL	145.732	-0.263681	0.173689	-1.51812	0.128985	0.268242		RP11-8J9.4	56.6103	0.127176	0.237162	0.53624	0.591793	0.905888
MRPL37	774.687	0.0898351	0.0908077	0.989288	0.322522	0.51439		EFCAB14	826.664	0.0661251	0.0785981	0.841306	0.400177	0.819142
SSBP3	460.509	0.361547	0.0947727	3.81489	0.000136244	0.00082629		STIL	1133.56	-0.138033	0.0857888	-1.60899	0.107619	0.474796
SSBP3-AS1	8.27432	-0.011687	0.506287	-0.0230838	0.981583	0.990453		CMPK1	944.942	0.102044	0.0953155	1.07059	0.284354	0.735191
ACOT11	73.6895	-0.881102	0.170498	-5.16781	2.36852e-07	2.48232e-06		RP11-511I2.2	3.86993	-0.397663	0.906682	-0.438591	0.660958	NA
FAM151A	32.2524	-1.15075	0.255922	-4.49651	6.90777e-06	5.55456e-05		FOXE3	1.15055	-0.374755	1.69016	-0.221728	0.824526	NA
MROH7	7.91216	-2.8032	0.675813	-4.14789	3.35553e-05	0.000233158		FOXD2-AS1	2.3718	-0.0443688	1.17916	-0.0376276	0.969985	NA
MROH7-TTC4	445.816	0.0309308	0.0882543	0.350473	0.725984	0.848412		TRABD2B	4.11337	-0.331735	0.884115	-0.375216	0.7075	NA
TTC4	444.463	0.0685593	0.0879111	0.77987	0.435467	0.626285		SKINT1L	2.14486	1.72375	1.34453	1.28205	0.199826	NA
PARS2	52.5743	0.518823	0.246596	2.10394	0.0353834	0.0990403		SLC5A9	17.2387	1.01526	0.459743	2.20831	0.0272223	0.20095
DHCR24	1100.09	-0.53408	0.0759488	-7.03211	2.03438e-12	3.90129e-11		RP5-1024N4.4	6.6835	-0.486633	0.701588	-0.693616	0.487923	NA
RP11-67L3.5	9.31324	-0.754489	0.459891	-1.64058	0.100884	0.22405		SPATA6	343.107	-0.291698	0.105923	-2.75387	0.00588952	0.0670394
RP11-67L3.4	2.48726	-1.26975	0.969618	-1.30953	0.190355	0.35734		RP11-252A4.2	1.976	-0.00308256	1.22391	-0.00251862	0.99799	NA
USP24	1374.19	0.0800396	0.115955	0.690263	0.490029	0.673086		RP11-329A14.1	2.82349	-0.176248	1.03	-0.171114	0.864134	NA
RP1-158P9.3	23.7478	-0.0474436	0.324399	-0.146251	0.883723	0.939764		AGBL4	25.3499	-0.121446	0.348282	-0.3487	0.727314	0.95145
PLPP3	80.4159	0.183571	0.193359	0.949382	0.342426	0.535513		BEND5	231.132	0.120216	0.127828	0.940458	0.346983	0.785718
PRKAA2	195.658	-0.333781	0.118446	-2.81801	0.00483225	0.0189958		ELAVL4	4350.74	-0.43252	0.0558286	-7.74729	9.38732e-15	1.17262e-12
C1orf168	0.775845	-2.78426	1.82314	-1.52718	0.126716	NA		RP11-567C20.5	1.98214	-0.484828	1.21673	-0.398468	0.690285	NA
DAB1	45.5072	-0.29557	0.254163	-1.16291	0.244865	0.426121		DMRTA2	63.6954	0.47636	0.227353	2.09525	0.0361489	0.242809
OMA1	102.36	-0.244731	0.169255	-1.44593	0.148196	0.297964		RP5-850O15.3	1.70471	-1.25929	1.44659	-0.870526	0.384013	NA
RP4-592A1.2	3.90145	-0.838066	0.713363	-1.17481	0.240071	0.420286		FAF1	2207.86	0.00103453	0.0643802	0.0160691	0.987179	0.999493
MYSM1	1052.1	0.039098	0.121695	0.32128	0.747999	0.862256		RP11-220M1.1	1.37296	-3.89428	1.75414	-2.22005	0.0264152	NA
JUN	131.547	-0.80803	0.150577	-5.36623	8.04005e-08	9.07483e-07		CDKN2C	2372.59	0.207144	0.0617061	3.35695	0.000788082	0.0128696
RP11-63G10.3	0.810605	-2.84198	1.61828	-1.75618	0.0790579	NA		RNF11	730.023	0.002218	0.0840695	0.026383	0.978952	0.997765
RP4-794H19.1	6.53153	-0.251987	0.597691	-0.4216	0.673317	0.811551		RP11-296A18.5	10.5421	0.396377	0.548661	0.722445	0.470021	0.853402
FGGY	54.9921	-0.267713	0.203774	-1.31377	0.188923	0.355425		TTC39A	140.639	-0.356321	0.162004	-2.19945	0.0278458	0.203831
HOOK1	228.121	-0.978298	0.124453	-7.86077	3.81783e-15	9.48115e-14		RP11-275F13.1	1.98814	0.476899	1.22759	0.388485	0.697657	NA
CYP2J2	84.9003	-1.03335	0.176362	-5.85927	4.64899e-09	6.17016e-08		EPS15	1084.95	-0.101714	0.0916514	-1.10979	0.26709	0.720434
NFIA	332.531	0.722771	0.109729	6.58687	4.49185e-11	7.50326e-10		RP11-275F13.3	1.51836	0.986909	1.46536	0.673494	0.500633	NA
RP4-668G5.1	2.31575	-2.46404	1.18122	-2.08601	0.0369779	0.102604		OSBPL9	2901.07	0.0436899	0.0706783	0.618152	0.536475	0.885317
TM2D1	218.779	-0.541483	0.120982	-4.47572	7.61541e-06	6.08372e-05		NRDC	4614.95	-0.0489378	0.0606759	-0.806544	0.419929	0.828543
PATJ	122.628	-1.214	0.153	-7.93464	2.11104e-15	5.35661e-14		RP4-657D16.3	510.206	-0.0832592	0.103518	-0.804293	0.421228	0.829108
KANK4	2.05637	-0.41234	0.981417	-0.420148	0.674378	0.81241		MIR761	14.1987	0.615265	0.473152	1.30035	0.19348	0.630736
USP1	1505.12	0.246528	0.100883	2.44371	0.0145373	0.0481322		RAB3B	189.635	-0.600402	0.144244	-4.1624	3.14923e-05	0.000765888
DOCK7	3199.94	-0.688691	0.0895273	-7.69253	1.44256e-14	3.39103e-13		TXNDC12	2440.96	0.0927629	0.0712315	1.30227	0.192823	0.630304
ANGPTL3	1.73046	-1.34278	1.30887	-1.02591	0.304932	0.495333		KTI12	308.52	-0.0345786	0.113133	-0.305647	0.759873	0.958851
RP11-230B22.1	11.7931	-0.43555	0.424402	-1.02627	0.304765	0.495111		RP11-91A18.4	16.3923	0.0949909	0.4381	0.216825	0.828345	0.971115
ATG4C	215.926	-0.402303	0.139239	-2.88929	0.00386107	0.0157159		BTF3L4	1708.68	0.0595885	0.0928186	0.641989	0.52088	0.880529
RP4-771M4.3	2.04866	0.163127	1.21176	0.134619	0.892913	0.945544		ZFYVE9	735.292	-0.0725723	0.0836445	-0.867628	0.385598	0.809178
ALG6	166.341	-0.435824	0.134764	-3.23398	0.00122078	0.0058263		RP4-800M22.1	7.29407	0.26347	0.647071	0.407173	0.683881	NA
ITGB3BP	416.946	0.225207	0.118043	1.90784	0.056412	0.143017		CC2D1B	799.742	-0.153049	0.0836615	-1.82939	0.0673415	0.364811
EFCAB7	136.773	0.147769	0.122258	1.20867	0.226791	0.404076		RP11-155O18.6	89.0255	-0.294192	0.189925	-1.54899	0.121385	0.508399
RNU7-123P	1.25019	1.48507	1.58513	0.936873	0.348824	0.542137		RP11-155O18.3	4.47696	0.993169	0.844473	1.17608	0.239562	NA
DLEU2L	9.17282	-0.106344	0.518258	-0.205195	0.83742	0.913847		ORC1	1340.14	0.0256812	0.0710381	0.361513	0.717716	0.949587
RF02110	42.8674	0.709344	0.234616	3.02343	0.00249926	0.0108207		PRPF38A	2132.71	-0.016861	0.0686324	-0.245672	0.805936	0.966541
RF02109	37.4532	0.926539	0.250772	3.69475	0.000220106	0.00128104		ZCCHC11	1261.09	0.095408	0.0789093	1.20908	0.22663	0.673415
RF02108	29.0734	0.52971	0.268632	1.97188	0.0486235	0.127322		RP11-25O10.2	1.33073	2.70106	1.73416	1.55756	0.119337	NA
RF02107	27.4804	0.376864	0.258553	1.45759	0.144954	0.293034		RP11-25O10.1	3.11158	0.18543	1.00786	0.183984	0.854026	NA
RF02106	6.55317	1.80155	0.587233	3.06786	0.00215596	0.00953983		GPX7	709.027	-0.0715324	0.0831369	-0.860417	0.389559	0.812
RF02105	46.9968	0.833586	0.251105	3.31967	0.00090124	0.00447244		COA7	1218.63	0.0862817	0.0698967	1.23442	0.217047	0.662017
PGM1	656.023	-0.184422	0.0879238	-2.09752	0.0359474	0.100354		RP11-159C21.3	1.30231	0.764955	1.60109	0.47777	0.632814	NA
RN7SL130P	1.33358	0.83613	1.38125	0.605343	0.544951	0.717544		ZYG11B	785.969	0.0242178	0.0856029	0.282908	0.777247	0.961305
ROR1	382.878	0.748107	0.130883	5.71585	1.09158e-08	1.37593e-07		RP11-159C21.4	58.5277	0.237151	0.234522	1.01121	0.311916	0.759939
RP11-24J23.2	29.9257	0.597412	0.312251	1.91324	0.0557172	0.141671		ZYG11A	172.864	-0.202969	0.145027	-1.39952	0.161656	0.585097
CACHD1	439.172	1.12794	0.0951608	11.8529	2.07756e-32	1.40425e-30		RP4-631H13.2	14.2298	-0.544984	0.462198	-1.17911	0.238353	0.688223
RAVER2	525.45	0.468428	0.0928489	5.04506	4.53381e-07	4.53361e-06		ECHDC2	87.7385	-0.192806	0.18974	-1.01616	0.309555	0.758684
JAK1	3407.31	-0.540771	0.0800675	-6.75394	1.43887e-11	2.52658e-10		SCP2	1525.53	0.122995	0.0685539	1.79414	0.0727911	0.381861
RP11-182I10.3	5.93682	2.10786	0.629964	3.346	0.00081986	0.00411617		RP11-334A14.2	2.94373	-0.649169	1.02553	-0.633006	0.52673	NA
AK4	62.7649	-0.00357923	0.199395	-0.0179504	0.985678	0.992435		RP11-334A14.3	2.80009	0.541346	1.09554	0.494138	0.621209	NA
DNAJC6	711.699	-0.917133	0.0838556	-10.9371	7.66444e-28	4.1372e-26		PODN	1.66622	3.07324	1.64347	1.86997	0.0614881	NA
LEPROT	1079.78	-0.524785	0.0737646	-7.11432	1.12466e-12	2.21503e-11		CPT2	852.529	0.00567007	0.0807401	0.0702262	0.944014	0.992175
LEPR	633.969	1.00416	0.0909989	11.0349	2.59476e-28	1.42706e-26		RP5-1024G6.2	528.873	0.0219989	0.0948803	0.231859	0.816647	0.96929
RP4-630A11.3	1.06999	2.60735	1.45181	1.79593	0.0725061	NA		C1orf123	1109.83	-0.00605799	0.0764002	-0.0792928	0.9368	0.99101
PDE4B	923.18	-0.0724119	0.0838261	-0.863834	0.387679	0.580734		MAGOH	1192.37	0.144847	0.0766175	1.89052	0.0586878	0.335158
SGIP1	361.203	-1.16759	0.113047	-10.3283	5.24603e-25	2.42722e-23		RP5-1024G6.5	64.2303	0.154869	0.231071	0.670221	0.502717	0.870089
MIR3117	1.92663	-1.05144	1.13773	-0.924153	0.355407	0.548783		LRP8	1244.38	-0.199161	0.0698443	-2.8515	0.00435139	0.0529795
RP4-598P13.1	18.0909	-1.14188	0.377042	-3.02852	0.00245754	0.0106817		RP4-784A16.1	2.89294	-0.193604	1.05357	-0.18376	0.854202	NA
WDR78	60.3794	0.819485	0.201214	4.07271	4.64702e-05	0.000313553		RP4-784A16.2	40.1481	-0.361798	0.285785	-1.26598	0.20552	0.647493
RP11-342H21.2	4.28775	0.986768	0.726021	1.35914	0.174101	0.334861		RP4-784A16.5	3.53004	-0.722015	0.934506	-0.772617	0.439749	NA
MIER1	658.159	-0.0663479	0.113596	-0.584069	0.559174	0.728945		RP11-117D22.2	9.86442	-0.653225	0.591027	-1.10524	0.269057	0.723288
SLC35D1	587.83	-0.566797	0.0899669	-6.30006	2.97523e-10	4.58253e-09		NDC1	2187.64	-0.00920536	0.0861433	-0.106861	0.914899	0.986561
RF00322	3.81308	1.58769	0.775961	2.04609	0.0407473	0.11077		YIPF1	647.835	0.0283659	0.0840773	0.337379	0.735831	0.953162
IL12RB2	11.4798	-0.489143	0.468018	-1.04514	0.295959	0.485631		DIO1	1.36894	-0.0224269	1.58304	-0.014167	0.988697	NA
SERBP1	3516.24	0.0823485	0.0649719	1.26745	0.204995	0.376074		HSPB11	903.311	0.135343	0.0863004	1.56828	0.116816	0.499174
RNU6-387P	1.38889	-2.03562	1.40262	-1.4513	0.146698	0.295592		LRRC42	1332.05	0.106091	0.0719334	1.47485	0.140253	0.546834
GADD45A	282.301	-0.0135178	0.0983509	-0.137444	0.89068	0.944123		RP1-167A19.5	12.1394	-0.62109	0.537483	-1.15555	0.247865	0.697612
GNG12	1942.5	-0.166448	0.0747858	-2.22566	0.026037	0.0774139		TMEM59	2271.56	0.19211	0.0612407	3.13696	0.00170708	0.0245251
RP11-518D3.1	34.6422	-0.460549	0.252819	-1.82166	0.068507	0.166217		RP4-758J24.6	3.96034	-1.27107	0.958014	-1.32678	0.184582	NA
DIRAS3	2.74815	-2.79226	1.10709	-2.52216	0.0116636	0.0400565		TCEANC2	557.003	0.0967587	0.0955212	1.01295	0.311082	0.759781
WLS	1126.25	-0.772974	0.0819047	-9.43747	3.8189e-21	1.43402e-19		AL353898.2	18.9723	0.226869	0.408332	0.555599	0.578485	0.903155
RP11-518D3.4	4.4359	-0.533925	0.775585	-0.688416	0.491191	0.673901		RP11-446E24.4	121.062	-0.0947895	0.166631	-0.56886	0.569451	0.899376
DEPDC1	1029.1	-0.0768082	0.0929671	-0.826187	0.408698	0.601061		CDCP2	1.17607	0.425108	1.61385	0.263413	0.792232	NA
RP4-694A7.2	155.988	-0.374203	0.14335	-2.61041	0.00904325	0.0322347		CYB5RL	450.458	0.00243998	0.0970469	0.0251423	0.979941	0.997995
RP4-694A7.4	2.61479	1.35476	0.997139	1.35864	0.174259	0.335083		MRPL37	2329.09	-0.0482145	0.0665531	-0.724452	0.468788	0.853177
RP4-629B2.1	1.6667	-0.285032	1.10435	-0.258099	0.796331	0.889626		SSBP3	1944.13	0.00863691	0.0658877	0.131085	0.895708	0.984516
LRRC7	24.7875	0.178465	0.297006	0.600879	0.547921	0.720091		SSBP3-AS1	14.889	0.788781	0.473872	1.66454	0.0960041	0.448804
LRRC40	499.049	-0.061788	0.0861099	-0.717548	0.473036	0.658787		ACOT11	250.889	-0.020216	0.124289	-0.162653	0.870792	0.980121
SRSF11	2791.73	0.112894	0.0784287	1.43945	0.150022	0.300624		FAM151A	91.9205	-0.126301	0.190249	-0.663872	0.506772	0.872452
ANKRD13C	353.619	-0.625782	0.114429	-5.46873	4.53272e-08	5.30616e-07		MROH7	5.81087	0.401118	0.734476	0.546129	0.584977	NA
HHLA3	66.8653	-0.00400963	0.1942	-0.0206469	0.983527	0.991307		MROH7-TTC4	1024.85	-0.0378241	0.0754025	-0.501629	0.615929	0.913893
RP11-180O5.2	2.71873	-0.715647	0.953014	-0.75093	0.452695	0.641402		TTC4	1043.29	-0.0378238	0.0740224	-0.510978	0.609367	0.912329
CTH	64.628	-0.0931116	0.179481	-0.518784	0.603912	0.762253		PARS2	168.912	0.134177	0.148554	0.90322	0.366409	0.797174
PTGER3	36.1141	-1.40724	0.258924	-5.43496	5.48077e-08	6.3333e-07		DHCR24	2306.33	-0.185667	0.0662052	-2.80441	0.00504088	0.0595282
RP11-108P2.1	383.793	0.182873	0.117377	1.558	0.119234	0.253318		RP11-67L3.5	73.6407	-0.125733	0.21518	-0.584313	0.55901	0.893294
ZRANB2	1633.92	0.0902055	0.0745719	1.20965	0.226415	0.403838		RP11-67L3.4	2.50799	-0.596917	1.10177	-0.541779	0.58797	NA
MIR186	4.6211	-0.659328	0.631368	-1.04429	0.296353	0.485914		USP24	2126.5	-0.0621038	0.0672103	-0.924022	0.355475	0.788973
RP11-316C12.2	9.41765	-0.309906	0.483006	-0.641618	0.521121	0.698454		RP1-158P9.2	1.83701	0.218365	1.33348	0.163757	0.869923	NA
NEGR1	61.5492	0.769635	0.239724	3.21051	0.001325	0.00626093		RP1-158P9.3	153.679	0.00780219	0.149838	0.0520708	0.958472	0.992794
RP5-1017O19.1	0.98755	-0.390008	1.35241	-0.288379	0.773056	NA		RP4-710M16.2	1.17405	0.428809	1.76508	0.242941	0.808051	NA
LRRIQ3	28.8034	0.566272	0.302824	1.86997	0.0614878	0.153004		PLPP3	472.754	-0.0197825	0.101722	-0.194477	0.845803	0.975431
FPGT	224.339	0.27294	0.138984	1.96382	0.0495513	0.129307		RP11-377K22.2	5.31434	-0.0169694	0.775934	-0.0218696	0.982552	NA
FPGT-TNNI3K	74.9046	-0.0837759	0.201703	-0.415342	0.677891	0.814874		PRKAA2	232.978	-0.174376	0.126287	-1.38079	0.167344	0.592905
TNNI3K	12.7781	0.225047	0.405445	0.555063	0.578852	0.744197		DAB1	50.5568	0.196177	0.25801	0.760345	0.447048	0.843915
RP11-439H8.4	1.11276	-0.43279	1.44706	-0.299081	0.764878	NA		HNRNPA1P6	1.83102	0.805233	1.28502	0.62663	0.530902	NA
ERICH3	5.67169	-1.98936	0.649843	-3.06129	0.00220385	0.00972955		OMA1	137.09	0.0640693	0.17792	0.360101	0.718772	0.949587
RP4-612J11.1	1.27836	-1.33887	1.29117	-1.03694	0.299764	0.489904		RP4-592A1.2	5.50879	0.241702	0.745839	0.324067	0.745888	NA
CRYZ	1209.84	-0.72189	0.0933027	-7.73707	1.01731e-14	2.42316e-13		MYSM1	938.473	0.046756	0.086812	0.538589	0.590171	0.905528
TYW3	658.376	-0.154158	0.0956525	-1.61165	0.107038	0.233906		JUN	224.083	-0.625878	0.130374	-4.80064	1.58157e-06	5.37539e-05
LHX8	9.45543	-0.2143	0.493183	-0.434524	0.663908	0.805205		RP4-794H19.1	7.66639	-0.391035	0.628483	-0.622189	0.533818	NA
RP11-510C10.3	1.5024	-1.02428	1.45264	-0.705117	0.480738	0.665183		RP4-794H19.3	3.47227	-1.65815	1.06857	-1.55175	0.120721	NA
SLC44A5	472.324	-2.46088	0.100455	-24.4973	1.5797e-132	9.95595e-130		FGGY	100.556	0.0116807	0.181658	0.0643006	0.948731	0.992349
ACADM	1267.63	-0.147206	0.0743447	-1.98005	0.0476979	0.125312		HOOK1	186.358	-0.21747	0.15119	-1.43839	0.150323	0.566567
RP4-682C21.2	14.3343	0.176292	0.39577	0.445441	0.656001	0.799565		CYP2J2	108.721	0.0969094	0.181942	0.53264	0.594283	0.906414
RABGGTB	1370.94	-0.225474	0.0908909	-2.48071	0.0131122	0.0441136		NFIA	473.955	0.141803	0.096592	1.46807	0.142086	0.550073
SNORD45C	9.41952	-0.308822	0.451359	-0.684205	0.493846	0.676218		TM2D1	407.005	-0.00504699	0.104341	-0.0483703	0.961421	0.99349
SNORD45A	12.8328	-0.277789	0.40426	-0.687155	0.491985	0.674581		PATJ	122.035	-0.348453	0.166618	-2.09133	0.0364982	0.244129
SNORD45B	21.5945	-0.537819	0.309135	-1.73976	0.0819018	0.190891		KANK4	3.0115	0.642904	0.999131	0.643464	0.519923	NA
ST6GALNAC3	843.244	-0.999079	0.0855126	-11.6834	1.54944e-31	1.00365e-29		USP1	2380.98	0.0430308	0.0879555	0.489234	0.624676	0.916452
RP5-1102E8.3	3.4716	-0.570236	0.839923	-0.678915	0.497192	0.679085		DOCK7	3977.28	-0.0452343	0.0769617	-0.587751	0.556699	0.893294
RP5-1102E8.2	19.6016	0.412434	0.324816	1.26975	0.204175	0.37516		RP11-230B22.1	10.355	0.322113	0.555423	0.579943	0.561953	0.894733
ST6GALNAC5	419.961	-1.63975	0.100343	-16.3415	5.00013e-60	8.51081e-58		ATG4C	276.575	0.133344	0.143776	0.927445	0.353696	0.788608
RP4-564M11.2	11.3364	-1.70023	0.476494	-3.5682	0.000359439	0.00198432		RP4-771M4.3	4.33947	0.222534	0.828708	0.268531	0.78829	NA
PIGK	686.776	-0.425341	0.0945953	-4.49643	6.91048e-06	5.55483e-05		ALG6	171.894	0.263811	0.172582	1.52861	0.126361	0.518904
RP4-706A16.3	95.9878	0.847804	0.211715	4.00446	6.21594e-05	0.000407619		ITGB3BP	936.276	0.426111	0.197578	2.15667	0.0310314	0.219386
AK5	133.867	-0.897729	0.13536	-6.63218	3.30766e-11	5.61772e-10		EFCAB7	229.348	0.149905	0.125412	1.1953	0.23197	0.679831
ZZZ3	903.286	-0.18416	0.0743093	-2.47829	0.0132013	0.0443829		RNU7-123P	1.53738	-0.360731	1.43778	-0.250894	0.801896	NA
USP33	1261.01	-0.0713808	0.0753583	-0.947219	0.343527	0.536551		DLEU2L	10.4177	0.322927	0.538709	0.599446	0.548875	0.890469
MIGA1	313.43	-0.337428	0.134568	-2.50749	0.0121594	0.0414538		RF02110	81.4483	-0.102613	0.200957	-0.510621	0.609616	0.912329
RP11-181C21.4	31.8119	-0.142183	0.248035	-0.573236	0.566485	0.734841		RF02109	74.0052	0.0295751	0.215761	0.137074	0.890973	0.983584
NEXN-AS1	5.26978	0.946122	0.634321	1.49155	0.135817	0.278861		RF02108	49.6766	0.479099	0.272443	1.75853	0.078658	0.399715
NEXN	119.12	0.257404	0.15564	1.65384	0.0981597	0.219345		RF02107	28.4339	0.589197	0.341106	1.72731	0.0841113	0.41563
FUBP1	2604.13	0.216012	0.0902562	2.39332	0.0166965	0.0539708		RF02106	7.14474	0.065231	0.650164	0.10033	0.920082	NA
DNAJB4	251.515	0.629277	0.130532	4.82087	1.42932e-06	1.30707e-05		RF02105	24.2353	0.333332	0.377005	0.884158	0.376611	0.80449
GIPC2	1.85649	1.03444	1.09879	0.941441	0.346479	0.539828		PGM1	1728.97	0.125367	0.0674491	1.85869	0.0630714	0.349857
RP11-386I14.4	2.23189	3.14482	1.13836	2.76257	0.00573475	0.0219695		RN7SL130P	2.60811	-1.10542	1.17574	-0.940192	0.347119	NA
PTGFR	8.40408	1.416	0.574506	2.46472	0.013712	0.0458029		ROR1	530.869	0.148981	0.0914087	1.62984	0.103136	0.465953
IFI44L	5.75175	2.15094	0.631876	3.40405	0.000663943	0.00341325		CFLP3	2.54845	-0.634308	1.16339	-0.545224	0.5856	NA
IFI44	50.2889	-1.66375	0.247025	-6.73516	1.63754e-11	2.85822e-10		RP11-24J23.2	73.9505	0.271439	0.213677	1.27033	0.203968	0.645456
RP4-641G12.4	5.94093	0.587962	0.625215	0.940415	0.347005	0.540306		CACHD1	653.764	-0.0631969	0.0912917	-0.692252	0.488779	0.862311
ADGRL2	7208.31	-0.358115	0.0951101	-3.76526	0.000166375	0.000992248		RAVER2	967.865	-0.00568165	0.0924435	-0.0614608	0.950992	0.992349
RP11-159J16.1	2.28352	2.29395	1.04327	2.19881	0.0278914	0.0819763		JAK1	3921.59	0.0100586	0.0610475	0.164766	0.869128	0.979775
RP5-837I24.1	9.14209	0.0364952	0.502707	0.0725973	0.942127	0.970039		RP11-182I10.3	8.5809	1.00913e-05	0.617627	1.63388e-05	0.999987	NA
RP11-100D1.1	4.94835	1.30113	0.668085	1.94756	0.051468	0.133117		RP11-182I10.4	1.3332	-0.00122517	1.47381	-0.000831292	0.999337	NA
TTLL7	1102.14	-0.812916	0.137214	-5.92445	3.13342e-09	4.27049e-08		RP4-535B20.1	4.48726	0.107813	0.832368	0.129525	0.896942	NA
RP11-486G15.2	17.4027	-0.379724	0.325084	-1.16808	0.242775	0.423379		AK4	180.39	0.0815292	0.147999	0.550878	0.581717	0.903718
PRKACB	1125.55	-0.627365	0.0818554	-7.66431	1.79799e-14	4.18019e-13		DNAJC6	1341.06	-0.247164	0.0693384	-3.5646	0.000364416	0.00663223
RP11-82H13.2	2.00189	1.68818	1.08027	1.56274	0.118114	0.251627		LEPROT	1288.82	-0.0320691	0.0725028	-0.442315	0.658262	0.927797
RF00410	4.27243	0.367934	0.707769	0.519851	0.603168	0.761782		LEPR	836.077	0.577769	0.0984494	5.86869	4.3925e-09	2.58638e-07
SAMD13	55.4488	-0.548709	0.190676	-2.87771	0.0040057	0.0162056		RP4-630A11.3	3.64483	0.240561	0.931876	0.258147	0.796294	NA
RP11-376N17.4	25.0197	-0.922976	0.299673	-3.07995	0.00207037	0.00922764		PDE4B	1924.66	-0.017245	0.0702836	-0.245363	0.806175	0.966541
UOX	2.96494	-0.144588	0.977407	-0.14793	0.882398	0.939058		SGIP1	519.935	0.286815	0.0981017	2.92365	0.0034595	0.0445452
RP11-275B14.1	0.962902	-0.748603	1.55313	-0.481998	0.629808	NA		MIR3117	2.3926	0.381482	1.18687	0.32142	0.747892	NA
RPF1	786.472	0.165427	0.11329	1.46021	0.144231	0.291964		RP4-598P13.1	50.3708	0.363256	0.249909	1.45355	0.146072	0.558377
GNG5	1128.92	-0.112261	0.115196	-0.974527	0.329795	0.52197		WDR78	59.9834	-0.0784938	0.245574	-0.319634	0.749246	0.95514
SPATA1	197.749	-1.51761	0.131828	-11.512	1.14721e-30	7.09596e-29		RP11-342H21.2	2.02104	-0.0238551	1.20784	-0.0197502	0.984243	NA
CTBS	401.071	-1.58644	0.101544	-15.6231	5.06524e-55	7.72002e-53		MIER1	801.437	0.245703	0.0919044	2.67347	0.00750721	0.0800977
RP11-118B23.6	35.6833	-1.9912	0.281027	-7.08544	1.38599e-12	2.69783e-11		SLC35D1	423.335	-0.0880048	0.098732	-0.891351	0.372741	0.801762
C1orf180	1.2633	-1.38895	1.53446	-0.905176	0.365372	0.559172		RF00322	7.96051	-0.000404907	0.60812	-0.000665835	0.999469	NA
SSX2IP	1425.4	-0.791878	0.0817641	-9.6849	3.49538e-22	1.38857e-20		IL12RB2	26.6899	0.240729	0.344811	0.698147	0.485086	0.860147
LPAR3	25.2215	1.72727	0.286415	6.03066	1.63296e-09	2.31203e-08		SERBP1	10056.1	0.0393328	0.0561311	0.700731	0.483471	0.859402
WDR63	1.63774	0.0780083	1.095	0.0712401	0.943207	0.970509		GADD45A	164.385	-0.609641	0.147712	-4.12722	3.67171e-05	0.000877425
C1orf52	266.624	0.0738667	0.125508	0.58854	0.55617	0.726532		GNG12	1723.02	-0.179399	0.0776123	-2.31148	0.0208065	0.167191
BCL10	235.287	0.205602	0.107274	1.91661	0.0552873	0.140778		RP11-518D3.1	65.8168	0.126531	0.219049	0.57764	0.563507	0.895366
DDAH1	1321.15	0.349934	0.0776798	4.50483	6.64273e-06	5.36178e-05		DIRAS3	4.19402	-0.368081	0.875427	-0.420459	0.67415	NA
RP4-621F18.2	7.12098	0.846867	0.591932	1.43068	0.152521	0.30422		WLS	2063.57	-0.0297596	0.0649863	-0.457937	0.646998	0.924122
CYR61	384.513	0.622656	0.0895416	6.95381	3.55539e-12	6.7132e-11		RP11-518D3.3	3.26212	0.0114739	0.970563	0.0118219	0.990568	NA
ZNHIT6	344.737	0.256339	0.102954	2.48983	0.0127805	0.0431927		RP11-518D3.4	3.03778	0.28589	1.01306	0.282205	0.777787	NA
ODF2L	435.995	0.360975	0.0938623	3.8458	0.000120162	0.00073894		DEPDC1	1035.22	0.0157872	0.179074	0.0881601	0.929749	0.990282
RP4-612B15.3	4.89919	-0.666001	0.659027	-1.01058	0.312216	0.503222		RP4-694A7.2	158.26	0.0885051	0.164358	0.538491	0.590238	0.905528
SH3GLB1	2205.37	-0.91957	0.0728036	-12.6308	1.42755e-36	1.1479e-34		RP4-694A7.4	1.65927	-0.00739982	1.38171	-0.00535557	0.995727	NA
2015-09-01	1874.11	-0.41511	0.0926086	-4.48241	7.38036e-06	5.90808e-05		LRRC7	22.2806	-0.444618	0.409455	-1.08588	0.277533	0.730575
HS2ST1	1646.28	-0.905581	0.07704	-11.7547	6.68119e-32	4.4261e-30		LRRC40	669.858	0.0859558	0.104711	0.820889	0.411709	0.82535
RP5-1052I5.2	484.523	-0.934333	0.0964725	-9.68497	3.49313e-22	1.38857e-20		SRSF11	3579.73	0.0883654	0.0574031	1.53938	0.123711	0.514642
RP5-1052I5.1	10.3745	-0.326427	0.492237	-0.66315	0.507235	0.687327		ANKRD13C	426.046	-0.083397	0.104476	-0.798244	0.424729	0.831374
LMO4	33.2857	2.38281	0.349569	6.81644	9.33261e-12	1.68442e-10		HHLA3	96.7003	0.0383287	0.183011	0.209434	0.834109	0.972434
RP11-76N22.2	2.45536	2.62822	1.20828	2.17518	0.0296166	0.0860489		CTH	135.164	-0.07276	0.160014	-0.454712	0.649317	0.924978
PKN2	756.328	-0.160232	0.108999	-1.47002	0.141555	0.287713		PTGER3	13.7449	0.0119556	0.502206	0.0238061	0.981007	0.998196
RP5-905H16.2	15.5503	-0.254383	0.442516	-0.574857	0.565388	0.733887		RP11-108P2.1	521.145	0.0154057	0.091156	0.169003	0.865794	0.979423
GTF2B	390.846	0.0895825	0.0895181	1.00072	0.316963	0.508514		ZRANB2	2085.09	0.0703105	0.0772322	0.910378	0.362623	0.793604
RP11-82K18.2	2.73569	-0.886514	1.14392	-0.774978	0.438353	0.628894		RP11-316C12.2	16.6112	0.203786	0.442344	0.460696	0.645017	0.924122
CCBL2	987.666	-0.169632	0.0962821	-1.76182	0.0780998	0.184221		NEGR1	105.64	0.110977	0.179109	0.619605	0.535518	0.885317
RBMXL1	649.603	-0.0791841	0.0809626	-0.978033	0.328058	0.520209		RP5-1017O19.1	6.4736	0.202156	0.706481	0.286145	0.774767	NA
GBP3	39.0885	-2.81649	0.337823	-8.33719	7.60787e-17	2.16351e-15		LRRIQ3	32.3631	0.442369	0.33069	1.33771	0.18099	0.613191
GBP1	1.4572	-1.60875	1.29423	-1.24302	0.213861	0.387642		FPGT	233.221	0.0897682	0.145005	0.619069	0.535871	0.885317
RP5-838N20.6	37.3256	-0.384667	0.248581	-1.54745	0.121755	0.257267		FPGT-TNNI3K	126.892	-0.061574	0.16601	-0.370906	0.710707	0.9481
GBP2	398.2	-3.00658	0.108472	-27.7175	4.29968e-169	3.58086e-166		TNNI3K	36.7326	0.148885	0.300568	0.495347	0.620355	0.915312
GBP7	4.96932	1.52367	0.709224	2.14837	0.0316845	0.0908909		RP11-439H8.4	6.22601	-0.253646	0.707399	-0.358562	0.719923	NA
GBP4	48.8124	0.466074	0.223017	2.08986	0.0366308	0.101823		ERICH3	26.7125	0.530722	0.345355	1.53674	0.124356	0.515165
RP4-620F22.3	6.07798	1.97996	0.65384	3.02821	0.00246011	0.0106869		RP4-612J11.1	5.1578	0.290064	0.793014	0.365774	0.714533	NA
GBP5	4.84686	0.603212	0.627153	0.961826	0.336137	0.52887		CRYZ	1193.29	0.0615876	0.077005	0.799787	0.423834	0.830815
RP4-620F22.2	1.44235	0.663478	1.29009	0.514286	0.607052	0.764891		TYW3	1051.05	0.103092	0.0896399	1.15007	0.250116	0.700463
LRRC8B	858.84	-0.141817	0.107324	-1.3214	0.186369	0.351835		RP11-510C10.2	1.67299	3.06102	1.61539	1.89491	0.0581044	NA
RP5-1007M22.2	114.121	-0.287789	0.161571	-1.78119	0.0748817	0.178181		LHX8	30.5273	3.19953	0.430556	7.43116	1.0765e-13	1.13162e-11
RP11-413E1.4	3.61424	-1.00482	0.938099	-1.07112	0.284115	0.472156		RP11-510C10.3	3.6368	3.32756	1.2684	2.62344	0.00870473	NA
LRRC8C	1004.65	-0.567589	0.0833972	-6.80585	1.00453e-11	1.80606e-10		SLC44A5	363.829	-0.233065	0.107989	-2.15823	0.0309099	0.219285
RP11-302M6.4	72.2784	-0.731124	0.193036	-3.7875	0.000152171	0.000913847		RP4-682C21.5	1.14157	-0.390218	1.64009	-0.237924	0.81194	NA
RP5-943J3.1	1.99839	1.89344	1.21782	1.55478	0.119998	0.254548		ACADM	2332.93	-0.0577338	0.0707475	-0.816055	0.414469	0.826146
RP5-943J3.2	3.58484	1.31198	0.825844	1.58866	0.112138	0.242057		RP4-682C21.2	27.5313	-0.0698356	0.33955	-0.205671	0.837048	0.9728
LRRC8D	350.421	0.0759035	0.105479	0.719607	0.471767	0.657451		RABGGTB	2124.44	0.149767	0.0748367	2.00126	0.0453648	0.284354
RP11-302M6.3	15.9773	0.413177	0.363204	1.13759	0.255292	0.438784		SNORD45C	6.06114	0.630612	0.735846	0.856989	0.391451	NA
ZNF326	781.035	0.256536	0.0965368	2.65739	0.00787482	0.0287196		SNORD45A	14.5768	-0.0232237	0.509547	-0.0455772	0.963647	0.994138
RP4-665J23.1	22.1654	0.838106	0.325237	2.57691	0.00996877	0.035041		SNORD45B	20.3498	0.517029	0.400909	1.28964	0.197176	0.636207
RP4-665J23.3	7.46761	-0.457872	0.660732	-0.692976	0.488324	0.671734		ST6GALNAC3	619.034	-0.0451412	0.0892687	-0.505678	0.613083	0.912978
ZNF644	1014.41	-0.0959795	0.0901656	-1.06448	0.287111	0.47596		RP5-1102E8.2	42.9382	-0.206914	0.277621	-0.745312	0.456083	0.847792
HFM1	35.1191	0.380562	0.360326	1.05616	0.290895	0.480001		ST6GALNAC5	468.777	-0.184604	0.0959887	-1.92318	0.0544575	0.318516
CDC7	467.815	0.497685	0.0863331	5.76471	8.17997e-09	1.04749e-07		RP4-564M11.2	10.8696	0.0280745	0.542118	0.0517867	0.958699	0.992794
EPHX4	17.4997	-1.74436	0.452552	-3.85451	0.000115964	0.000715574		PIGK	761.814	0.0814122	0.0960244	0.847829	0.396533	0.816726
SETSIP	2.44698	0.0333565	0.880633	0.0378778	0.969785	0.984412		RP4-706A16.3	70.7725	0.416091	0.214274	1.94187	0.0521531	0.30946
BTBD8	61.5143	-0.291563	0.195841	-1.48877	0.136547	0.27995		AK5	181.558	-0.992424	0.141899	-6.99386	2.67428e-12	2.48527e-10
GLMN	225.184	0.170841	0.130483	1.3093	0.190432	0.357398		ZZZ3	1339.79	0.0691415	0.0762945	0.906245	0.364806	0.795667
RPAP2	394.897	0.145428	0.0995138	1.46139	0.143909	0.291479		USP33	1760.93	0.119891	0.0835965	1.43417	0.151525	0.568919
GFI1	5.28899	0.954211	0.715131	1.33432	0.1821	0.34608		MIGA1	319.191	-0.0180471	0.112222	-0.160816	0.872239	0.980719
EVI5	387.196	-0.16404	0.107364	-1.52788	0.126542	0.264387		RP11-181C21.4	4.8394	0.501726	0.811404	0.618343	0.536349	NA
RPL5	6325.14	0.252961	0.0827584	3.05662	0.00223847	0.00985999		RP11-181C21.5	2.95088	0.64023	1.03248	0.620089	0.535199	NA
FAM69A	267.881	0.375696	0.129047	2.91132	0.00359909	0.0147629		NEXN-AS1	10.9986	1.4104	0.55421	2.54488	0.0109317	0.105012
SNORD21	4.23589	-0.0941331	0.733316	-0.128366	0.897859	0.94807		NEXN	101.678	1.221	0.190505	6.4093	1.46187e-10	1.0918e-08
SNORA66	5.7362	-0.931267	0.72193	-1.28997	0.197062	0.365983		FUBP1	5578.03	-0.00645684	0.0544792	-0.118519	0.905656	0.985379
RF00432	10.2378	2.10344	0.482035	4.36367	1.27897e-05	9.71479e-05		DNAJB4	191.655	0.183697	0.134133	1.36951	0.170839	0.59818
MTF2	661.268	0.38332	0.0996905	3.8451	0.000120502	0.000740446		GIPC2	5.07211	-0.459337	0.784251	-0.585701	0.558076	NA
TMED5	843.184	-0.252358	0.0910549	-2.77149	0.00558001	0.0214826		RP11-386I14.4	1.6791	1.98344	1.50454	1.3183	0.187403	NA
CCDC18	325.692	-0.0819531	0.120944	-0.677609	0.49802	0.679817		PTGFR	5.26839	0.930029	0.774566	1.20071	0.229863	NA
RP4-717I23.3	154.947	-0.20112	0.140063	-1.43593	0.151023	0.301903		IFI44L	2.79118	-0.486401	1.0656	-0.456458	0.648061	NA
DR1	1211.7	-0.144	0.0768004	-1.87499	0.0607944	0.151687		IFI44	11.1169	-0.578554	0.53431	-1.0828	0.278895	0.73144
RP4-713B5.2	1.64382	0.512563	1.18436	0.432775	0.665178	0.805894		RP11-548C21.1	2.48089	-0.570325	1.10269	-0.517215	0.605006	NA
FNBP1L	1746.69	0.240138	0.0798946	3.00569	0.00264979	0.0113853		ADGRL2	11848.5	0.100009	0.0613227	1.63086	0.102919	0.46563
BCAR3	246.921	-0.182316	0.0993337	-1.83539	0.066448	0.162285		RP11-159J16.1	1.97836	-0.0193689	1.23049	-0.0157408	0.987441	NA
RP5-1033H22.2	20.3017	0.103478	0.319841	0.323531	0.746293	0.861099		RP5-837I24.1	2.93606	0.0161111	1.01509	0.0158717	0.987337	NA
RP11-488P3.1	10.5089	0.20961	0.472223	0.44388	0.657129	0.800272		RP5-837I24.2	2.62131	0.0152446	1.08027	0.0141118	0.988741	NA
RP4-561L24.3	4.37424	-1.64101	0.744156	-2.2052	0.0274404	0.080875		RP5-837I24.3	3.83341	-0.651936	0.894578	-0.728764	0.466146	NA
DNTTIP2	1629.53	0.372612	0.0920077	4.04979	5.12635e-05	0.00034184		RP11-100D1.1	19.7572	0.509678	0.419886	1.21385	0.224806	0.671477
GCLM	391.422	-0.0219597	0.108088	-0.203166	0.839006	0.914566		TTLL7	631.974	0.0244022	0.0914771	0.266757	0.789656	0.963543
ARHGAP29	64.1643	2.00641	0.249217	8.05087	8.22084e-16	2.15638e-14		RP11-486G15.2	44.4987	0.506338	0.270913	1.86901	0.0616221	0.344901
ABCD3	1071.79	0.13194	0.0858758	1.5364	0.12444	0.261292		PRKACB	1194.16	-0.0229688	0.0771857	-0.297578	0.766025	0.959965
F3	47.1229	-0.194315	0.205653	-0.94487	0.344725	0.537799		RP11-82H13.2	2.34551	0.405375	1.13585	0.356891	0.721173	NA
RP11-86H7.1	49.5204	0.234974	0.243487	0.965039	0.334526	0.526845		RF00410	4.69113	-0.859871	0.818235	-1.05089	0.293311	NA
SLC44A3	60.4608	-0.162763	0.183566	-0.886676	0.375254	0.568808		SAMD13	130.416	0.247764	0.165149	1.50025	0.133549	0.533082
CNN3	4432.82	-0.149765	0.0596097	-2.51243	0.0119903	0.0409672		RP11-376N17.4	55.1806	0.221868	0.24322	0.912211	0.361658	0.792839
RP4-639F20.1	49.5702	-0.655328	0.233747	-2.80358	0.00505394	0.0197144		UOX	3.61429	-0.246966	0.909389	-0.271573	0.78595	NA
ALG14	116.508	-0.439328	0.133622	-3.28784	0.00100961	0.00494706		DNASE2B	1.37048	-0.783125	1.55859	-0.502456	0.615347	NA
TMEM56	138.139	-1.16144	0.150055	-7.74007	9.93628e-15	2.37402e-13		RPF1	1522.01	0.108154	0.0763225	1.41706	0.156464	0.577162
TMEM56-RWDD3	249.181	-0.082101	0.15233	-0.538969	0.589908	0.753173		GNG5	2463.07	0.132799	0.0809849	1.6398	0.101046	0.461276
RP11-57H12.3	2.32853	-0.0735143	1.01101	-0.0727137	0.942034	0.97003		SPATA1	104.727	-0.0383093	0.193076	-0.198415	0.84272	0.974678
RWDD3	265.423	0.132091	0.142455	0.927251	0.353796	0.547166		CTBS	219.335	-0.0808817	0.134582	-0.600985	0.54785	0.889991
RP11-57H12.5	10.1587	-0.504799	0.442574	-1.1406	0.254038	0.437215		RP11-118B23.6	28.0911	-0.0523717	0.329034	-0.159168	0.873537	0.980926
RP11-286B14.1	1.85519	0.641486	1.24233	0.516356	0.605606	0.763606		SSX2IP	1398.49	-0.0248283	0.0788715	-0.314794	0.752918	0.956062
RP11-286B14.2	1.40163	0.146789	1.29563	0.113296	0.909796	0.954312		LPAR3	135.965	0.0252795	0.163663	0.15446	0.877247	0.981866
EEF1AL9	23.6664	0.0522195	0.317929	0.164249	0.869535	0.931748		C1orf52	592.725	0.0140634	0.0895107	0.157114	0.875155	0.981496
RP11-122C9.1	50.6613	0.227137	0.243197	0.933962	0.350323	0.543526		BCL10	202.054	-0.0399409	0.156049	-0.255951	0.797989	0.964881
PTBP2	337.453	0.0672398	0.113566	0.592079	0.553798	0.725017		RP11-131L23.1	1.3377	-2.71009	1.72526	-1.57083	0.116223	NA
DPYD	302.328	-0.759556	0.109689	-6.92466	4.37015e-12	8.15912e-11		DDAH1	1365.97	-0.263997	0.090338	-2.92233	0.00347427	0.044648
RP11-526F14.1	16.3407	-1.24655	0.378776	-3.29099	0.000998372	0.00489818		RP4-621F18.2	8.0085	0.11493	0.637828	0.18019	0.857003	NA
RP11-145D11.2	22.5692	0.642611	0.314963	2.04027	0.041323	0.111918		RP11-290M5.4	1.16627	-0.421702	1.66781	-0.252848	0.800386	NA
MIR137HG	39.3795	0.195148	0.251949	0.774554	0.438603	0.629093		CYR61	238.076	0.335554	0.137395	2.44225	0.0145961	0.129132
RP11-490G2.2	7.58406	1.13537	0.56184	2.02081	0.0432991	0.11611		ZNHIT6	453.612	0.0859807	0.0983881	0.873893	0.382176	0.808259
RP5-1070A16.1	6.4022	-0.146829	0.585643	-0.250713	0.802036	0.89307		ODF2L	431.73	-0.00809681	0.108053	-0.0749338	0.940267	0.991305
RP11-296E3.2	3.98968	-1.62204	0.821845	-1.97365	0.0484213	0.126855		RP4-612B15.3	6.37417	-0.328097	0.696226	-0.471251	0.637461	NA
SNX7	2794.6	-0.0849955	0.0803622	-1.05765	0.290213	0.479415		SH3GLB1	1337.01	-0.111669	0.07792	-1.43312	0.151822	0.568987
PLPPR5	255.725	-0.313693	0.101584	-3.08802	0.00201495	0.00901356		RP4-612B15.2	1.33603	0.738324	1.49114	0.49514	0.620501	NA
RP5-896L10.1	4.00889	-0.417038	0.806236	-0.517265	0.604971	0.763218		2015-09-01	2505.98	0.149485	0.0731646	2.04313	0.0410392	0.265547
PLPPR4	310.994	-0.0378428	0.0950582	-0.398101	0.690555	0.823686		HS2ST1	1234.43	0.0333703	0.09301	0.358782	0.719758	0.950243
PALMD	191.416	1.10676	0.138887	7.9688	1.60217e-15	4.11919e-14		RP5-1052I5.2	458.654	0.0279115	0.107723	0.259104	0.795555	0.964311
FRRS1	29.8903	1.83739	0.308408	5.95765	2.55892e-09	3.52669e-08		RP11-384B12.2	6.782	0.352083	0.661971	0.531871	0.594815	NA
AGL	551.686	-0.33745	0.121948	-2.76715	0.0056548	0.0217311		RP11-384B12.3	4.98758	-1.00763	0.791548	-1.27299	0.203021	NA
RP5-884G6.2	2.71982	-1.54125	1.00533	-1.53308	0.125256	0.262547		RP5-1052I5.1	5.99771	-0.0170456	0.721522	-0.0236245	0.981152	NA
SLC35A3	219.077	-0.534603	0.119818	-4.4618	8.12729e-06	6.44627e-05		LMO4	16.0559	-0.190233	0.444244	-0.428217	0.668493	0.932074
RP4-714D9.5	894.887	-0.241237	0.074781	-3.22592	0.00125569	0.00597215		RP11-76N22.2	5.5481	0.0197049	0.762581	0.0258398	0.979385	NA
MFSD14A	837.766	-0.189014	0.0731078	-2.58542	0.00972616	0.0342812		PKN2	867.053	0.171929	0.0837538	2.05279	0.040093	0.261535
RP4-714D9.2	33.0826	0.363493	0.259055	1.40315	0.160572	0.315982		RP5-905H16.2	23.3005	0.113017	0.376303	0.300334	0.763922	0.959304
SASS6	434.528	0.317621	0.101632	3.1252	0.00177684	0.00807682		GTF2B	854.832	0.0418504	0.0822261	0.508968	0.610775	0.912607
TRMT13	363.441	-0.0992891	0.145829	-0.680861	0.495959	0.677958		RP11-82K18.2	2.63754	0.372654	1.07121	0.347882	0.727929	NA
LRRC39	119.722	0.0102563	0.14838	0.0691217	0.944893	0.971205		CCBL2	1677.58	0.189229	0.0885906	2.13599	0.0326802	0.226956
DBT	372.201	-0.196785	0.109083	-1.80399	0.071233	0.171369		RBMXL1	1274.44	0.0716651	0.0782267	0.91612	0.359604	0.791991
RP11-305E17.6	8.61816	0.129461	0.531834	0.243424	0.807677	0.896313		GBP3	4.24746	-1.42662	0.91706	-1.55565	0.119792	NA
RTCA	465.54	-0.0621187	0.102589	-0.605511	0.544839	0.717544		RP5-838N20.6	13.6576	-0.381494	0.486068	-0.784858	0.432537	0.835318
CDC14A	102.307	0.183228	0.147934	1.23857	0.215503	0.389983		GBP2	142.197	-0.443057	0.154645	-2.865	0.00417009	0.0512834
RP5-837M10.4	12.7869	-0.362823	0.526137	-0.689598	0.490447	0.673323		GBP7	6.93283	-0.407647	0.691985	-0.589098	0.555796	NA
EXTL2	1264.87	-0.106746	0.0817998	-1.30496	0.191906	0.359411		GBP4	148.701	2.2342	0.177886	12.5597	3.51693e-36	1.43947e-33
RP4-549L20.3	4.54737	0.993956	0.634174	1.56733	0.117039	0.249987		RP4-620F22.3	23.8276	2.04938	0.426967	4.79986	1.58775e-06	5.38686e-05
SLC30A7	353.481	-0.584282	0.117118	-4.98883	6.0746e-07	5.94185e-06		GBP5	8.40516	-0.0140275	0.628459	-0.0223204	0.982192	NA
DPH5	362.609	0.242726	0.108033	2.24677	0.0246545	0.0742595		LRRC8B	1179.18	-0.253618	0.0746169	-3.39894	0.000676486	0.0112671
RP11-421L21.2	2.08328	1.09812	1.15166	0.95351	0.340332	0.533324		RP5-1007M22.2	154.701	-0.382899	0.153815	-2.48935	0.0127978	0.117346
RP11-421L21.3	122.067	0.357029	0.138158	2.5842	0.00976042	0.0343708		RP11-413E1.4	3.50221	-0.127395	0.937129	-0.135942	0.891868	NA
S1PR1	15.2089	0.971994	0.364241	2.66855	0.00761804	0.0278935		LRRC8C	578.635	-0.461393	0.0961363	-4.79936	1.59173e-06	5.39087e-05
RP11-411H5.1	41.5938	0.518077	0.260971	1.98519	0.0471235	0.12411		RP11-302M6.4	137.946	-0.00986663	0.15887	-0.0621049	0.950479	0.992349
RP11-556K13.1	43.7851	0.544101	0.263796	2.06258	0.0391522	0.107184		RP5-943J3.1	1.80837	0.830315	1.35131	0.614453	0.538916	NA
OLFM3	8.61577	0.83719	0.479131	1.74731	0.0805836	0.188478		RP5-943J3.2	15.7738	-0.100041	0.447969	-0.223322	0.823285	0.970039
RP11-153F1.1	1.61111	-0.0227154	1.18634	-0.0191475	0.984723	0.991955		LRRC8D	575.669	0.0253311	0.103492	0.244764	0.80664	0.966552
RNPC3	249.294	-0.191826	0.146613	-1.30838	0.190743	0.357926		RN7SKP272	1.13955	-0.387589	1.67687	-0.231138	0.817207	NA
AMY2B	74.1434	-0.002676	0.190972	-0.0140125	0.98882	0.9944		RP11-302M6.3	63.968	0.0268443	0.224818	0.119404	0.904955	0.985314
RP11-90H3.1	3.01872	-0.426743	0.772227	-0.552614	0.580528	0.745568		ZNF326	1045.76	-0.027931	0.0774839	-0.360475	0.718492	0.949587
PRMT6	541.47	0.0715504	0.121494	0.58892	0.555915	0.726425		RP4-665J23.1	40.6621	-0.0337579	0.285418	-0.118275	0.90585	0.985379
NTNG1	39.0933	0.91334	0.27418	3.33117	0.000864821	0.0043119		RP4-665J23.3	1.52036	-1.83716	1.5584	-1.17888	0.238447	NA
RP11-270C12.3	1.29692	-0.687795	1.46372	-0.469895	0.63843	0.786695		ZNF644	1178.36	-0.00327691	0.0987216	-0.0331934	0.97352	0.996415
VAV3	94.9067	0.0632063	0.179493	0.352139	0.724734	0.847632		RP5-924G13.2	2.83834	0.471805	1.10487	0.427021	0.669364	NA
SLC25A24	1110.6	0.407475	0.0676586	6.02252	1.7172e-09	2.41955e-08		HFM1	73.0655	0.392845	0.26248	1.49667	0.13448	0.53395
RP11-483I13.5	63.6186	0.248641	0.195251	1.27344	0.202862	0.373512		RP11-539G11.2	2.15278	-0.653355	1.23185	-0.530386	0.595844	NA
RP11-483I13.6	22.2783	-0.169546	0.383042	-0.442632	0.658032	0.800752		CDC7	977.39	0.029615	0.0877156	0.337625	0.735646	0.953162
FAM102B	973.941	-0.256113	0.0996267	-2.57073	0.0101485	0.0355976		RP11-91I11.1	3.46301	0.408286	0.931923	0.438111	0.661306	NA
PRPF38B	1064.4	0.192132	0.0873772	2.19887	0.0278868	0.0819732		EPHX4	15.9982	-1.01796	0.453183	-2.24624	0.0246889	0.188048
STXBP3	510.763	-0.143745	0.11198	-1.28366	0.19926	0.368773		SETSIP	6.51169	-0.678798	0.700126	-0.969537	0.332277	NA
AKNAD1	5.6769	-0.302071	0.626062	-0.482493	0.629456	0.780967		BTBD8	52.9731	-0.437445	0.250997	-1.74283	0.0813635	0.408484
RP11-475E11.9	15.7433	-0.880003	0.391136	-2.24987	0.0244573	0.073761		GLMN	285.323	0.0341347	0.142599	0.239376	0.810814	0.967148
GPSM2	1003.44	-0.014371	0.0789265	-0.182081	0.85552	0.923391		RPAP2	512.698	0.0435827	0.102529	0.425077	0.67078	0.932918
CLCC1	923.336	-0.222119	0.0776461	-2.86066	0.00422764	0.0169505		GFI1	7.83259	0.0534885	0.627378	0.0852572	0.932057	NA
WDR47	470.313	-0.184566	0.0993218	-1.85826	0.0631324	0.156233		EVI5	386.354	0.0470654	0.102409	0.459581	0.645817	0.924122
RP11-20O24.4	11.6591	0.213113	0.464664	0.458639	0.646493	0.792835		RPL5	24079.1	0.278708	0.062896	4.43126	9.3685e-06	0.000260436
TAF13	466.083	-0.110003	0.135336	-0.812817	0.416323	0.608476		FAM69A	258.067	-0.0593596	0.13819	-0.429551	0.667522	0.931759
RP5-1065J22.8	36.3881	-0.211722	0.270205	-0.783562	0.433297	0.624131		SNORD21	5.17329	0.101311	0.779934	0.129897	0.896648	NA
TMEM167B	401.449	-0.405912	0.109722	-3.69946	0.000216061	0.00126084		SNORA66	6.32924	-0.308629	0.700312	-0.440702	0.659429	NA
KIAA1324	18.3492	-2.64646	0.430738	-6.14402	8.04593e-10	1.18374e-08		RF00432	13.4157	-0.318184	0.475486	-0.669176	0.503383	0.870669
SARS	1454.32	0.135353	0.0740155	1.82872	0.0674417	0.164299		MTF2	1101.28	-0.0124174	0.074251	-0.167235	0.867185	0.979613
CELSR2	201.988	-0.693823	0.155463	-4.46294	8.08443e-06	6.41446e-05		TMED5	788.679	0.0697783	0.102981	0.677586	0.498034	0.867436
PSRC1	433.802	0.63067	0.102601	6.1468	7.90634e-10	1.16467e-08		CCDC18	490.338	0.032363	0.106422	0.304101	0.761051	0.958943
SORT1	2056.31	-1.12017	0.0799744	-14.0067	1.41935e-44	1.53943e-42		RP4-717I23.3	223.412	0.247565	0.13215	1.87336	0.0610194	0.343311
PSMA5	1350.78	0.337896	0.0860894	3.92495	8.6749e-05	0.000550449		RP4-717I23.2	10.2994	0.364616	0.547379	0.666113	0.505339	0.871701
SYPL2	2.48047	-0.26264	0.990682	-0.26511	0.790924	0.886338		DR1	1278.54	0.111135	0.0722793	1.53757	0.124153	0.514836
ATXN7L2	61.8447	0.388744	0.194494	1.99875	0.0456356	0.121136		RP4-713B5.2	1.43157	-0.265378	1.61656	-0.164162	0.869603	NA
CYB561D1	156.116	-0.350255	0.134476	-2.6046	0.00919827	0.0326721		FNBP1L	2208.32	-0.240904	0.0675342	-3.56714	0.000360902	0.00658799
AMIGO1	56.2819	-0.892639	0.239836	-3.72188	0.000197745	0.00116298		BCAR3	386.058	-0.605917	0.116372	-5.20671	1.9222e-07	8.12687e-06
GPR61	4.84607	1.20877	0.697778	1.73231	0.083218	0.193225		RP5-1033H22.2	51.7423	-0.639624	0.249272	-2.56597	0.0102889	0.100522
GNAI3	2683.43	0.267262	0.0653404	4.09031	4.30803e-05	0.000292628		RP11-488P3.1	20.9284	0.0478121	0.393503	0.121504	0.903292	0.985186
RP5-1160K1.3	1.39828	0.938807	1.33066	0.705519	0.480488	0.66514		RP4-561L24.3	6.9986	-0.418215	0.662745	-0.631034	0.528018	NA
GNAT2	7.6609	-0.48281	0.515961	-0.935748	0.349403	0.542611		DNTTIP2	3131.45	0.0169513	0.0711804	0.238146	0.811768	0.967155
AMPD2	329.745	0.055657	0.116715	0.476862	0.63346	0.783394		GCLM	263.657	-0.307619	0.118005	-2.60684	0.00913831	0.0924257
RP5-1160K1.6	101.575	0.133724	0.179525	0.744875	0.456347	0.644583		ABCA4	1.17558	-0.435415	1.68225	-0.258829	0.795767	NA
GSTM4	364.54	0.18263	0.0961236	1.89995	0.0574397	0.145008		ARHGAP29	158.486	0.300733	0.149426	2.01259	0.0441582	0.279452
GSTM2	202.754	-0.0240941	0.129358	-0.186259	0.852241	0.921607		ABCD3	1556.86	0.0462891	0.0859392	0.538627	0.590145	0.905528
GSTM1	1.58782	0.0754295	1.23584	0.0610352	0.951331	0.975136		F3	63.2786	-0.436955	0.223587	-1.95429	0.0506666	0.3043
AC000032.2	1.10281	0.929467	1.40398	0.662024	0.507956	NA		RP11-86H7.1	143.026	0.10374	0.156775	0.661714	0.508155	0.873247
RP4-735C1.4	210.408	0.31218	0.147775	2.11254	0.0346405	0.0974704		SLC44A3	144.687	0.354431	0.158923	2.2302	0.025734	0.193452
GSTM3	677.125	0.326108	0.0992412	3.28602	0.00101615	0.00497286		CNN3	6472.44	0.152894	0.0600306	2.54693	0.0108674	0.10467
CSF1	77.2007	-1.35074	0.219813	-6.14499	7.99704e-10	1.17729e-08		RP4-639F20.1	121.052	0.244736	0.177178	1.3813	0.167186	0.592905
AHCYL1	1602.97	-0.305081	0.0750981	-4.06243	4.85643e-05	0.000326079		ALG14	316.626	0.0135799	0.108109	0.125613	0.900038	0.985186
STRIP1	450.912	-0.102889	0.0992401	-1.03677	0.299842	0.48998		TMEM56	86.6749	-0.0933687	0.198305	-0.470835	0.637759	0.921294
RP4-773N10.4	156.481	0.411123	0.134381	3.05939	0.0022179	0.00978314		TMEM56-RWDD3	366.107	0.0857945	0.108214	0.792824	0.42788	0.832996
ALX3	45.1992	0.574896	0.272759	2.10771	0.0350565	0.0983464		RP11-57H12.3	2.96728	1.01092	1.02783	0.98355	0.325337	NA
SLC6A17	4.3008	-0.14839	0.707673	-0.209687	0.833912	0.912315		RWDD3	413.286	0.110722	0.103705	1.06766	0.285672	0.736462
RP5-1028L10.2	2.12972	0.625882	1.01075	0.619229	0.535766	0.710505		RP11-57H12.5	6.12695	1.24689	0.752563	1.65685	0.0975491	NA
KCNC4	67.5219	-0.0842804	0.208419	-0.40438	0.685934	0.820692		RP11-14O19.2	2.81547	0.530494	1.04516	0.507572	0.611754	NA
RP5-1074L1.1	9.19373	-0.0338204	0.495014	-0.0683221	0.945529	0.971612		RP11-286B14.1	3.93629	0.0110324	0.909847	0.0121255	0.990325	NA
RBM15	164.485	0.524748	0.131913	3.97799	6.95002e-05	0.000451216		RP11-147C23.1	1.1485	-0.373704	1.67325	-0.22334	0.823271	NA
RP11-225L12.2	244.305	0.125155	0.169063	0.740286	0.459126	0.646988		EEF1AL9	325.068	0.28777	0.120269	2.39273	0.0167236	0.142793
SLC16A4	88.0012	-0.954528	0.180719	-5.28183	1.27901e-07	1.38593e-06		RP11-122C9.1	118.721	0.306857	0.184309	1.6649	0.0959323	0.448689
RP5-1074L1.4	39.7471	0.474815	0.2599	1.82691	0.0677127	0.164839		PTBP2	537.715	0.0961056	0.117785	0.815941	0.414534	0.82619
LAMTOR5	648.706	0.176338	0.117552	1.50009	0.133591	0.27522		DPYD	285.134	-0.351398	0.114143	-3.07858	0.00207988	0.0289094
KCNA2	4.04829	-4.54112	1.08228	-4.19587	2.71832e-05	0.000192787		RP11-526F14.1	21.9198	-0.355777	0.375915	-0.946429	0.34393	0.783415
CD53	6.06247	-1.16132	0.719462	-1.61415	0.106495	0.233049		RP11-145D11.2	4.68654	-0.871552	0.837433	-1.04074	0.297996	NA
RP11-96K19.4	2.72355	-0.517671	0.885688	-0.584484	0.558894	0.728703		MIR137HG	69.0311	-0.577108	0.216178	-2.66959	0.00759436	0.0806696
RP11-96K19.2	103.894	0.220762	0.139133	1.58671	0.112579	0.242696		RP11-490G2.2	10.9472	-1.0976	0.54116	-2.02824	0.0425353	0.272277
LRIF1	521.812	0.297606	0.100261	2.96831	0.00299445	0.0126339		MIR2682	4.11826	-0.09885	0.8555	-0.115546	0.908012	NA
RP11-96K19.5	65.3097	0.75777	0.195642	3.87324	0.000107397	0.000668373		MIR137	1.15814	0.402577	1.61926	0.248618	0.803657	NA
DRAM2	278.34	-0.221926	0.118295	-1.87604	0.0606493	0.151422		RP5-1070A16.1	8.70659	0.779986	0.665693	1.17169	0.241321	0.690715
CEPT1	258.966	-0.237716	0.109154	-2.17781	0.0294205	0.0855858		SNX7	2564.62	-0.159822	0.0758896	-2.10598	0.0352058	0.238469
RP5-1180E21.4	1.93357	0.193672	1.03146	0.187765	0.851061	0.921136		PLPPR5	312.623	-0.623095	0.115843	-5.37877	7.49957e-08	3.47636e-06
RP5-1180E21.5	58.0537	0.216154	0.214569	1.00739	0.313749	0.504922		RP5-896L10.1	31.1573	-0.729095	0.327293	-2.22765	0.0259035	0.194196
DENND2D	4.8224	-2.45376	0.944461	-2.59805	0.00937547	0.0331805		PLPPR4	685.422	-0.438517	0.0906115	-4.83952	1.30151e-06	4.5275e-05
PIFO	15.7589	-1.23626	0.391331	-3.15911	0.0015825	0.00730594		PALMD	145.238	-0.329497	0.156258	-2.10867	0.0349734	0.237565
OVGP1	6.75659	0.092438	0.553093	0.167129	0.867268	0.92996		FRRS1	89.7849	0.777425	0.193012	4.02786	5.62876e-05	0.00127389
RP11-552M11.8	5.53239	-0.84716	0.604862	-1.40058	0.161339	0.317022		AGL	837.432	0.113951	0.0843558	1.35084	0.176748	0.606913
RP11-552M11.2	5.01468	0.532389	0.639358	0.832693	0.405018	0.597269		RP5-884G6.2	8.18243	0.646246	0.61692	1.04754	0.294852	NA
RP11-552M11.4	369.74	0.240517	0.0923434	2.60459	0.00919845	0.0326721		SLC35A3	219.211	0.141493	0.130572	1.08364	0.278523	0.731356
WDR77	657.998	0.254256	0.0820777	3.09775	0.00194997	0.00875627		RP4-714D9.5	1364.9	0.0161341	0.0785962	0.205278	0.837355	0.9728
ATP5F1	1573.43	0.199046	0.0923531	2.15527	0.0311407	0.0895291		MFSD14A	1323.15	0.00472918	0.0762533	0.0620194	0.950547	0.992349
C1orf162	5.07945	0.26137	0.782729	0.333922	0.738439	0.856401		RP4-714D9.2	10.5057	-0.306339	0.598488	-0.511855	0.608753	0.912146
RAP1A	655.475	0.0668103	0.0790456	0.845211	0.397993	0.590747		SASS6	687.488	0.0736362	0.0924779	0.796257	0.425883	0.832169
FAM212B	109.982	0.0657354	0.15221	0.431874	0.665833	0.806413		TRMT13	431.539	0.27338	0.105447	2.59259	0.00952566	0.0953409
RP4-773A18.10	111.589	0.0635817	0.149358	0.425701	0.670326	0.809536		LRRC39	112.777	0.231928	0.174637	1.32806	0.184159	0.618629
RP4-773A18.4	47.2617	0.544389	0.233372	2.33271	0.0196632	0.0616718		DBT	465.182	0.0375948	0.0995415	0.377679	0.705669	0.946518
RP4-773A18.8	48.5504	0.588864	0.232866	2.52876	0.0114465	0.0393863		RP11-305E17.6	13.2112	0.349472	0.50287	0.694956	0.487083	0.860977
DDX20	526.972	0.407193	0.0917279	4.43914	9.03204e-06	7.09869e-05		RTCA	606.588	-0.0832408	0.0984372	-0.845623	0.397763	0.81771
KCND3	1.72256	-0.497526	1.20094	-0.41428	0.678669	0.815389		CDC14A	118.333	0.192796	0.167304	1.15237	0.249169	0.699032
CTTNBP2NL	528.894	-0.0942457	0.123685	-0.761979	0.446072	0.635897		RP5-837M10.4	16.4754	0.133454	0.439621	0.303565	0.761459	0.959031
WNT2B	57.4751	-0.263123	0.207443	-1.26841	0.204651	0.37568		EXTL2	2052.52	0.0756734	0.0924203	0.818796	0.412903	0.825762
RP4-671G15.2	1.7829	-0.314334	1.29949	-0.241889	0.808866	0.897077		RP4-549L20.3	27.7824	0.132944	0.337891	0.393452	0.693986	0.941672
ST7L	214.872	-0.417114	0.140484	-2.96911	0.0029866	0.0126076		SLC30A7	320.462	0.0674465	0.111549	0.604635	0.545422	0.889025
CAPZA1	2522.62	-0.0278385	0.0703217	-0.395874	0.692198	0.824542		DPH5	885.881	0.334471	0.084668	3.95038	7.80266e-05	0.00170738
MOV10	543.05	-0.360177	0.119009	-3.02646	0.00247434	0.0107287		RP11-421L21.2	4.8145	1.9027	0.943874	2.01585	0.0438161	NA
RP11-426L16.3	24.4177	-0.550914	0.327947	-1.67989	0.092979	0.210197		RP11-421L21.3	196.644	0.157452	0.157723	0.998283	0.318142	0.76463
RHOC	1168.34	-0.253337	0.109969	-2.30371	0.0212387	0.0657724		S1PR1	7.62751	-0.513331	0.627954	-0.817465	0.413663	NA
RP11-426L16.10	787.467	-0.299283	0.0995616	-3.00601	0.00264702	0.0113777		RP4-575N6.2	17.238	-0.10945	0.437172	-0.250358	0.802311	0.965171
PPM1J	4.28547	-1.89563	0.824926	-2.29794	0.021565	0.0665709		RP11-411H5.1	10.2636	-0.559479	0.569235	-0.98286	0.325676	0.770187
RP11-426L16.8	8.05872	0.652643	0.549804	1.18705	0.235209	0.414263		RP11-556K13.1	48.5647	0.193263	0.262557	0.736081	0.461681	0.849952
RP3-522D1.1	4.41401	0.78352	0.66373	1.18048	0.23781	0.417686		OLFM3	78.5277	0.0158507	0.208308	0.0760926	0.939345	0.991089
SLC16A1	1047.37	0.0525156	0.0723143	0.726213	0.467708	0.654101		RNPC3	306.249	0.0432548	0.115355	0.374971	0.707682	0.947236
AKR7A2P1	1.49146	1.90696	1.22784	1.55311	0.120397	0.255162		AMY2B	69.3568	0.0652473	0.213593	0.305475	0.760005	0.958891
RP11-31F15.1	39.6888	0.930138	0.299017	3.11066	0.00186673	0.00843282		RP11-364B6.3	3.45518	-2.07521	1.06586	-1.94698	0.0515372	NA
RP11-31F15.2	1.35245	-0.198738	1.51903	-0.130832	0.895908	0.946868		RP11-90H3.2	2.89477	-0.27564	1.0909	-0.252672	0.800522	NA
LRIG2	228.498	0.0607744	0.118523	0.512766	0.608115	0.765487		RP11-90H3.1	5.59958	-0.163339	0.734033	-0.222523	0.823907	NA
RP11-389O22.3	24.5121	-0.118804	0.329582	-0.360469	0.718496	0.843193		PRMT6	1524.16	0.121016	0.0732319	1.6525	0.098433	0.454967
MAGI3	644.593	-0.222636	0.124183	-1.79281	0.0730028	0.17469		NTNG1	49.7528	-0.557035	0.264564	-2.10548	0.0352491	0.238679
RP11-512F24.1	3.44089	0.497253	0.786178	0.632493	0.527064	0.703165		RP11-270C12.3	26.1222	0.331114	0.342992	0.965371	0.334359	0.775321
PHTF1	867.663	-0.0669474	0.0777947	-0.860565	0.389478	0.582418		VAV3	154.523	-0.235262	0.148039	-1.58919	0.112018	0.48643
RP4-730K3.3	21.7344	0.184356	0.333633	0.552571	0.580557	0.745568		SLC25A24	1059.8	-0.271999	0.0811305	-3.35261	0.00080053	0.0130463
RSBN1	231.254	0.265942	0.132438	2.00804	0.0446386	0.119031		RP11-483I13.5	116.369	-0.188158	0.174107	-1.0807	0.27983	0.73186
RP5-1073O3.5	116.533	0.00506171	0.1515	0.0334106	0.973347	0.986118		RP11-483I13.6	38.3408	0.083462	0.287483	0.29032	0.771571	0.960978
BCL2L15	5.14937	1.3045	0.743383	1.75482	0.0792899	0.186181		FAM102B	628.508	-0.153016	0.0990987	-1.54407	0.12257	0.511514
AP4B1	287.057	0.0946398	0.109364	0.865364	0.386839	0.579923		PRPF38B	1459.83	0.0685321	0.0679632	1.00837	0.313276	0.760499
DCLRE1B	337.412	0.558379	0.0910008	6.13598	8.4638e-10	1.24208e-08		STXBP3	434.351	0.164019	0.109016	1.50453	0.132444	0.53135
RP5-1073O3.7	2.19078	0.435616	1.01312	0.429975	0.667214	0.80744		AKNAD1	8.96836	-0.218655	0.585507	-0.373445	0.708817	0.947899
HIPK1	934.085	-0.125448	0.104626	-1.19901	0.230524	0.408444		RP11-475E11.9	36.9543	-0.218137	0.296801	-0.734959	0.462365	0.850084
OLFML3	813.449	-0.534543	0.0769517	-6.94648	3.74511e-12	7.05429e-11		GPSM2	1461.33	-0.05304	0.0836849	-0.633807	0.526207	0.883414
TRIM33	658.539	0.0110802	0.130038	0.0852072	0.932097	0.964974		CLCC1	1179.13	-0.0839167	0.0771865	-1.08719	0.276951	0.730569
BCAS2	515.472	0.177021	0.111061	1.5939	0.110958	0.240177		WDR47	527.853	-0.559834	0.0931882	-6.00756	1.88341e-09	1.17253e-07
DENND2C	4.55355	0.890929	0.653185	1.36398	0.172574	0.332828		RP11-20O24.4	97.1417	0.370858	0.185739	1.99667	0.0458615	0.285977
NRAS	2511.5	-0.0740387	0.0615313	-1.20327	0.228872	0.406562		RP11-20O24.1	1.80541	2.17704	1.4929	1.45826	0.144768	NA
CSDE1	7980.86	0.111712	0.0684195	1.63275	0.102522	0.226722		TAF13	401.843	0.0633863	0.103303	0.613596	0.539483	0.886108
RNY1P13	2.6254	-0.517421	1.02164	-0.506461	0.612533	0.769055		RP5-1065J22.8	76.6582	-0.0468374	0.213923	-0.218945	0.826693	0.970512
SIKE1	766.667	-0.143745	0.0927521	-1.54977	0.121196	0.256295		TMEM167B	527.473	0.0262506	0.104881	0.250289	0.802364	0.965175
TSPAN2	42.6635	0.420167	0.248043	1.69392	0.0902797	0.205569		SCARNA2	1.3546	1.53804	1.64364	0.93575	0.349402	NA
VANGL1	472.874	-0.366444	0.0927575	-3.95056	7.79698e-05	0.000499637		RP5-1065J22.4	1.36845	-0.780858	1.53649	-0.508209	0.611307	NA
CASQ2	3.94213	2.1481	0.823264	2.60925	0.00907404	0.0323148		C1orf194	1.98224	-2.30672	1.44187	-1.59981	0.109641	NA
SLC22A15	107.142	-0.448329	0.158755	-2.82404	0.00474228	0.0187115		KIAA1324	5.98657	-0.658081	0.721048	-0.912673	0.361414	NA
MAB21L3	0.954479	-2.27641	1.66189	-1.36978	0.170757	NA		SARS	3821.54	-0.0950092	0.0582799	-1.63022	0.103055	0.465695
RF00012	9.88923	0.597201	0.447451	1.33467	0.181983	0.345941		CELSR2	942.029	0.0567438	0.0963743	0.588786	0.556005	0.893026
ATP1A1	8639.45	-1.51671	0.0779835	-19.4491	2.96617e-84	7.95036e-82		PSRC1	1229.98	-0.0876784	0.0764951	-1.1462	0.251714	0.703364
ATP1A1OS	2753.3	-1.52078	0.0778698	-19.5297	6.13811e-85	1.66435e-82		SORT1	1886.75	-0.201704	0.0681652	-2.95904	0.00308595	0.0404942
RP4-655J12.4	7.09286	-3.53992	0.837915	-4.22468	2.39283e-05	0.000171899		PSMA5	3176.63	0.0486239	0.0690068	0.704624	0.481044	0.858441
RP5-1086K13.1	17.9055	-2.28755	0.413432	-5.53306	3.14685e-08	3.75352e-07		SYPL2	1.28815	0.0320059	1.54007	0.0207821	0.983419	NA
CD58	415.086	-2.34379	0.121613	-19.2726	9.13042e-83	2.3397e-80		ATXN7L2	315.441	0.128193	0.122322	1.048	0.29464	0.745493
RP5-1086K13.3	9.19138	-1.90566	0.552453	-3.44946	0.000561706	0.00294545		CYB561D1	270.886	-0.165459	0.1182	-1.39983	0.161565	0.585097
IGSF3	1686.37	-0.237667	0.0629553	-3.77517	0.000159899	0.000956811		AMIGO1	103.463	-0.0425549	0.178668	-0.238179	0.811743	0.967155
PTGFRN	1113.81	-0.520757	0.0831514	-6.26276	3.78218e-10	5.76449e-09		GPR61	11.4853	-0.276084	0.554309	-0.498069	0.618435	0.91493
CD101	26.5111	0.568862	0.325213	1.7492	0.0802571	0.187941		GNAI3	4020.93	0.0798902	0.0732866	1.09011	0.275666	0.729235
RP11-27K13.3	9.23235	-0.125862	0.580622	-0.216771	0.828387	0.908786		RP5-1160K1.3	1.30309	-0.758618	1.67542	-0.452792	0.650699	NA
TTF2	658.967	0.237744	0.109872	2.16383	0.0304777	0.0879047		GNAT2	32.7259	0.287578	0.314349	0.914835	0.360278	0.792292
TRIM45	92.5861	0.14019	0.150991	0.928463	0.353167	0.546629		AMPD2	1558.42	0.161351	0.0744029	2.16862	0.0301119	0.215179
RP11-188D8.1	2.27343	1.72491	1.26436	1.36425	0.172488	0.332774		RP5-1160K1.6	388.05	0.221741	0.110444	2.00773	0.0446725	0.281298
MAN1A2	1179.27	-0.603389	0.103448	-5.8328	5.45056e-09	7.16469e-08		RP5-1160K1.1	6.78051	-0.495516	0.671551	-0.737868	0.460595	NA
RP4-675C20.2	1.01577	-0.431332	1.52103	-0.283578	0.776734	NA		GSTM4	856.987	0.182789	0.0778381	2.34832	0.0188582	0.155631
FAM46C	64.7425	-0.384693	0.208095	-1.84864	0.0645103	0.158733		GSTM2	432.959	0.279245	0.0983428	2.83951	0.00451834	0.0545976
AL390877.1	26.5403	0.285505	0.276895	1.03109	0.302497	0.492799		GSTM1	7.81241	0.417635	0.629265	0.663687	0.506891	NA
GDAP2	310.49	0.0403724	0.103291	0.390859	0.695902	0.827396		AC000032.2	5.14338	0.462513	0.773246	0.598144	0.549744	NA
WDR3	1541.09	0.172918	0.0753315	2.29543	0.0217085	0.0668896		GSTM5	1.14851	-0.373677	1.67324	-0.223325	0.823282	NA
SPAG17	116.16	0.397236	0.137293	2.89334	0.00381166	0.0155404		RP4-735C1.4	419.526	0.284965	0.0981342	2.90383	0.00368623	0.0466527
WARS2	109.955	-0.134279	0.151367	-0.887112	0.375019	0.568597		GSTM3	1758.23	0.180202	0.0689052	2.61521	0.00891723	0.0909548
RP11-418J17.1	45.3548	0.167913	0.254786	0.659034	0.509874	0.689301		CSF1	91.5724	0.236293	0.187958	1.25716	0.208696	0.651712
RP4-599G15.7	2.07101	0.507486	1.12837	0.449754	0.652888	0.797564		AHCYL1	2255.16	0.00919924	0.065151	0.141199	0.887713	0.983026
RP4-599G15.5	2.2756	0.59365	0.906175	0.655116	0.512393	0.691227		STRIP1	1272.28	0.0346889	0.0766158	0.452764	0.650719	0.925557
ZNF697	168.184	-0.0364291	0.131654	-0.276704	0.782008	0.881496		RP4-773N10.4	337.381	0.0416962	0.107565	0.387636	0.698285	0.943129
PHGDH	791.066	0.363016	0.0785598	4.62089	3.82103e-06	3.22602e-05		ALX3	121.186	-0.00328467	0.165221	-0.0198805	0.984139	0.998834
RP5-1042I8.7	13.3216	0.288894	0.411968	0.701252	0.483146	0.666932		SLC6A17	17.6316	0.531647	0.436209	1.21879	0.222924	0.670271
NOTCH2	1549.42	0.0959702	0.114872	0.835454	0.403462	0.595879		RP5-1028L10.1	4.12298	-0.11448	0.860522	-0.133036	0.894165	NA
SEC22B	610.554	-0.189648	0.100223	-1.89225	0.0584574	0.147067		RP5-1028L10.2	5.77454	0.951549	0.745181	1.27694	0.201624	NA
RF00100	20.9608	-0.606947	0.763968	-0.794467	NA	NA		KCNC4	67.4382	-0.611131	0.225465	-2.71053	0.00671752	0.0738842
CH17-472G23.2	7.0023	0.421262	0.556544	0.756925	0.449095	0.638636		RP5-1074L1.1	30.2897	0.135214	0.339244	0.398575	0.690206	0.94
RF00003	5.44313	0.687412	0.657276	1.04585	0.29563	0.485273		RBM15	395.525	0.0642634	0.105198	0.610882	0.541278	0.887081
CH17-449C21.2	4.20376	-0.884161	0.756218	-1.16919	0.242328	0.422935		RP11-225L12.2	750.937	0.0871491	0.0909524	0.958184	0.33797	0.778346
NBPF8P	95.265	0.352772	0.166987	2.11257	0.0346378	0.0974704		SLC16A4	85.1775	1.26558	0.202733	6.24257	4.3045e-10	2.91412e-08
CH17-472G23.4	46.2098	-1.15874	0.256674	-4.51444	6.34835e-06	5.14018e-05		RP5-1074L1.4	38.9512	0.0876445	0.309	0.283639	0.776687	0.961305
NBPF26	12.9561	0.0134114	0.406611	0.0329833	0.973688	0.986156		LAMTOR5	1820.28	0.158914	0.070236	2.26258	0.0236617	0.183404
RP11-439A17.10	5.81137	-0.153847	0.617937	-0.248969	0.803385	0.893804		RP11-498A13.1	1.65087	-1.19806	1.42688	-0.839638	0.401112	NA
HIST2H2BA	3.0497	-0.716002	0.781856	-0.915773	0.359786	0.553485		RP11-96K19.4	4.11936	0.356354	0.85616	0.416224	0.677246	NA
FAM72B	76.0337	0.0650317	0.228179	0.285004	0.775641	0.877958		RP11-96K19.2	96.2379	-0.0505716	0.199447	-0.253559	0.799836	0.964942
SRGAP2C	67.0597	-0.495828	0.207594	-2.38845	0.0169198	0.0545188		LRIF1	701.041	0.120582	0.0871536	1.38355	0.166495	0.591809
CH17-13I23.3	1.97468	-4.10405	1.25219	-3.2775	0.00104732	0.00510718		RP11-96K19.5	175.976	0.236964	0.13916	1.70282	0.0886022	0.42774
FAM91A3P	1.36553	-0.82234	1.30094	-0.632111	0.527315	0.703418		DRAM2	561.115	-0.458253	0.0973402	-4.70775	2.50469e-06	8.02478e-05
HIST2H2BB	10.6747	-1.2203	0.46486	-2.62508	0.00866281	0.031109		CEPT1	356.383	0.00550422	0.117547	0.0468259	0.962652	0.993813
RP5-998N21.10	8.72947	-1.16221	0.51109	-2.27398	0.0229671	0.0701375		RP5-1180E21.5	54.1234	0.0395356	0.251357	0.157289	0.875017	0.981486
RP5-998N21.7	3.39711	-0.911043	0.808369	-1.12701	0.259737	0.444471		DENND2D	2.29293	0.0375025	1.17715	0.0318587	0.974585	NA
HIST2H3PS2	3.65784	-1.07479	0.80927	-1.3281	0.184146	0.348774		PIFO	6.97928	0.12654	0.675634	0.187291	0.851433	NA
FAM72C	18.7648	0.146252	0.357663	0.40891	0.682606	0.818002		OVGP1	14.2799	0.682395	0.463264	1.47301	0.140747	0.547645
SRGAP2D	17.1699	0.233645	0.403767	0.578663	0.562816	0.732016		RP11-552M11.8	10.5727	0.645837	0.549207	1.17594	0.239617	0.689219
RP11-14N7.2	7.60944	0.00261756	0.571272	0.00458198	0.996344	0.99797		RP11-552M11.2	9.5044	0.617501	0.586274	1.05326	0.29222	0.742767
NBPF15	668.806	-0.0660518	0.0954277	-0.692166	0.488833	0.672038		RP11-552M11.4	830.199	-0.0237603	0.0790893	-0.300424	0.763854	0.959304
PFN1P6	30.9649	-0.394564	0.253762	-1.55486	0.11998	0.254532		WDR77	1633.31	-0.0194321	0.0672948	-0.288761	0.772764	0.96113
SRGAP2B	46.584	-0.138986	0.269477	-0.515761	0.606021	0.764005		ATP5F1	3940.06	0.0968686	0.0649838	1.49066	0.136051	0.537086
FAM72D	21.6872	-0.164162	0.328149	-0.500266	0.616888	0.772029		C1orf162	4.8313	0.682728	0.830335	0.822232	0.410945	NA
RP11-403I13.8	3.34703	-4.87162	1.10515	-4.40809	1.04286e-05	8.09534e-05		RAP1A	786.256	0.0256378	0.0916473	0.279744	0.779674	0.961818
RP11-289I10.2	8.8636	-1.34486	0.5852	-2.29813	0.0215546	0.0665562		RP5-836N10.1	1.8326	0.240182	1.27018	0.189093	0.85002	NA
RNVU1-14	1.84442	0.0517658	1.2912	0.0400912	0.96802	0.983585		FAM212B	267.848	0.341118	0.11857	2.87694	0.00401547	0.0497396
CH17-373J23.1	1.92425	-0.0683368	1.2773	-0.053501	0.957333	0.978274		RP4-773A18.10	272.781	0.317654	0.116925	2.71673	0.00659305	0.0729269
RP11-89F3.2	0.884183	-0.251354	1.46275	-0.171837	0.863565	NA		RP4-773A18.4	134.705	-0.00971526	0.158877	-0.0611496	0.95124	0.992349
NBPF20	49.264	0.284832	0.21207	1.3431	0.179238	0.34195		RP4-773A18.8	124.561	0.0552525	0.164611	0.335655	0.737131	0.95317
PFN1P3	2.05485	0.944731	1.28154	0.737185	0.46101	0.648353		DDX20	974.63	-0.0176969	0.0836657	-0.211519	0.832482	0.971859
CH17-262O2.1	1.21356	-0.611257	1.32664	-0.460758	0.644972	0.791793		KCND3	1.64885	-1.19545	1.47202	-0.812118	0.416724	NA
NBPF25P	42.4308	-0.137247	0.217418	-0.631259	0.527871	0.703919		CTTNBP2NL	734.071	-0.00906353	0.0833505	-0.10874	0.913409	0.986096
GPR89A	67.2444	0.0192483	0.211913	0.090831	0.927627	0.963481		WNT2B	78.5509	0.207543	0.201292	1.03105	0.302516	0.753095
PDZK1	55.7274	-2.84667	0.253879	-11.2127	3.53349e-29	2.01955e-27		RP4-671G15.2	3.84071	0.369392	0.877596	0.420914	0.673818	NA
CD160	23.9649	-0.367009	0.325552	-1.12735	0.259596	0.444295		ST7L	387.873	0.0558645	0.100191	0.557579	0.577132	0.902747
RNF115	992.5	-0.134037	0.0795292	-1.68539	0.0919143	0.208396		CAPZA1	3682.83	0.057384	0.0771999	0.743316	0.45729	0.848171
POLR3C	552.568	-0.0196211	0.0910084	-0.215597	0.829302	0.909461		MOV10	1167.29	0.0668584	0.0774992	0.862698	0.388303	0.810876
NUDT17	256.731	-0.120781	0.117278	-1.02986	0.303075	0.49343		RP11-426L16.3	72.6752	-0.0285633	0.220419	-0.129586	0.896894	0.984537
PIAS3	738.643	0.0586828	0.0789884	0.742929	0.457524	0.645629		RHOC	2636.77	-0.145172	0.0813678	-1.78415	0.0744	0.387238
MIR6736	3.27883	1.04372	0.892222	1.16979	0.242084	0.422794		RP11-426L16.10	1495.09	-0.113732	0.0829913	-1.37041	0.170559	0.598076
ITGA10	7.69668	0.636026	0.49834	1.27629	0.201853	0.372021		PPM1J	15.9906	1.02422	0.454698	2.25254	0.0242884	0.186373
RP11-315I20.3	0.995092	-1.5063	1.56664	-0.961485	0.336308	NA		FAM19A3	2.80015	4.93259	1.46773	3.3607	0.000777458	NA
PEX11B	257.983	-0.447752	0.111098	-4.03024	5.57211e-05	0.000368613		RP11-426L16.8	40.7379	0.226409	0.291643	0.776323	0.437559	0.838513
RBM8A	1991.69	0.145866	0.0714264	2.04219	0.0411326	0.111558		RP3-522D1.1	31.1207	0.206848	0.337271	0.613298	0.539679	0.886198
GNRHR2	248.38	-0.0233381	0.123698	-0.188671	0.850351	0.92071		SLC16A1	2433.05	0.0573021	0.0641858	0.892752	0.37199	0.800982
RP11-315I20.1	838.618	0.205419	0.0852256	2.41029	0.0159398	0.0519351		AKR7A2P1	3.94543	0.0390712	0.94178	0.0414865	0.966908	NA
CH17-270A2.2	305.707	-0.0644875	0.113307	-0.569141	0.56926	0.736781		RP11-31F15.1	78.7989	-0.289309	0.203734	-1.42004	0.155597	0.575862
LIX1L	1033.81	-0.173164	0.0691319	-2.50484	0.0122506	0.0416857		RP11-31F15.2	3.35912	0.274128	0.96379	0.284427	0.776083	NA
ANKRD34A	45.8169	-0.595661	0.214626	-2.77534	0.00551434	0.0212649		LRIG2	335.715	0.0911057	0.111704	0.8156	0.414729	0.826323
CH17-270A2.1	1.85988	0.2434	1.01826	0.239035	0.811079	0.898463		RP11-389O22.3	27.9082	0.241446	0.34153	0.706956	0.479594	0.857816
POLR3GL	312.271	-0.312946	0.102396	-3.05624	0.00224132	0.00987068		MAGI3	1095.68	0.0199105	0.0731417	0.272218	0.785454	0.962963
TXNIP	726.787	1.00065	0.0878144	11.3951	4.42461e-30	2.65238e-28		RP11-512F24.1	17.2305	-0.277613	0.422414	-0.657207	0.511048	0.87523
RNVU1-6	1.35516	0.111865	1.25794	0.088927	0.92914	0.964075		PHTF1	1233.19	-0.0955795	0.0769019	-1.24288	0.213914	0.657463
RP11-458D21.1	39.6814	-0.34757	0.235096	-1.47842	0.139295	0.284369		RP4-730K3.3	46.4235	-0.313711	0.268778	-1.16717	0.24314	0.692311
NBPF10	3.79796	1.47763	0.858193	1.72179	0.0851081	0.196635		RSBN1	325.489	-0.00421075	0.110803	-0.0380023	0.969686	0.995243
RP11-458D21.5	1.58063	0.349695	1.27088	0.275159	0.783194	0.881993		RP5-1073O3.5	200.344	-0.0179996	0.135685	-0.132658	0.894464	0.984311
CH17-385C13.2	2.7173	-0.924963	0.857285	-1.07895	0.280612	0.468135		BCL2L15	7.51212	0.576229	0.662323	0.870013	0.384294	NA
NBPF12	201.729	0.174167	0.147378	1.18177	0.237296	0.416963		AP4B1	491.271	-0.0247634	0.0923215	-0.26823	0.788522	0.963515
RP11-325P15.2	1.425	3.67268	1.41017	2.60443	0.00920263	0.032678		DCLRE1B	748.718	-0.00374157	0.0797872	-0.0468943	0.962597	0.993813
PRKAB2	440.177	0.0613103	0.106969	0.573159	0.566537	0.734847		RP5-1073O3.7	3.63485	-1.10901	0.964445	-1.14989	0.250188	NA
RP11-337C18.8	77.2935	-0.506542	0.19793	-2.5592	0.0104912	0.036618		HIPK1	1182.14	0.00401242	0.0738686	0.0543184	0.956681	0.992794
RP11-337C18.10	63.6458	-0.141984	0.176081	-0.806353	0.42004	0.611914		OLFML3	765.772	-0.0242625	0.0943537	-0.257144	0.797068	0.964881
FMO5	77.1256	-0.502772	0.189838	-2.64842	0.00808692	0.0293618		TRIM33	1016.34	0.0789105	0.0774144	1.01933	0.308048	0.757469
PDIA3P1	183.779	-0.473386	0.124515	-3.80183	0.000143634	0.000868168		RP11-343L14.2	5.27961	-0.351377	0.783503	-0.44847	0.653814	NA
CCT8P1	18.0567	0.196405	0.339846	0.577923	0.563316	0.732395		BCAS2	1096.78	0.0527836	0.0792267	0.666234	0.505261	0.871701
CHD1L	1131.94	0.0915294	0.0781413	1.17133	0.241465	0.421976		DENND2C	1.80456	1.41613	1.38521	1.02232	0.306628	NA
LINC00624	99.1076	-0.147997	0.166931	-0.886578	0.375306	0.56885		NRAS	2897.37	-0.0142886	0.0710113	-0.201216	0.84053	0.974078
BCL9	650.221	0.0860911	0.0993588	0.866467	0.386234	0.579202		CSDE1	15203.7	-0.00217832	0.0580011	-0.0375565	0.970041	0.995279
ACP6	114.075	-0.395237	0.152916	-2.58467	0.00974715	0.0343448		SIKE1	871.22	0.181606	0.0922795	1.968	0.0490682	0.298333
GPR89B	45.8472	-0.0865012	0.242373	-0.356893	0.721172	0.8449		TSPAN2	69.8081	0.211161	0.228193	0.925361	0.354778	0.788973
PDZK1P1	4.32222	-0.370248	0.739911	-0.500395	0.616797	0.771961		NGF	1.66822	0.00117143	1.33329	0.000878601	0.999299	NA
RP11-94I2.4	1.37731	0.698534	1.34499	0.519361	0.603509	0.76196		VANGL1	638.436	0.00641483	0.0922671	0.0695246	0.944572	0.99233
NBPF11	138.334	0.399751	0.157178	2.5433	0.010981	0.0380201		CASQ2	20.6065	1.3122	0.418835	3.13298	0.0017304	0.0248028
NBPF14	3.09418	-0.448413	1.00248	-0.447306	0.654654	0.798633		NHLH2	1.19714	-1.3443	1.68065	-0.799872	0.423785	NA
PDE4DIP	160.997	-0.350345	0.14404	-2.43228	0.015004	0.0494316		RP11-12L8.1	1.67182	-0.607338	1.34212	-0.452522	0.650893	NA
NBPF9	392.16	0.163781	0.132948	1.23192	0.217979	0.393329		SLC22A15	129.628	-0.151602	0.161909	-0.936343	0.349097	0.786813
CH17-189H20.1	32.0633	-0.901338	0.275282	-3.27424	0.00105948	0.0051589		RF00012	23.2055	0.563613	0.403856	1.39558	0.162841	0.586513
WI2-1896O14.1	1.80952	-1.97651	1.25933	-1.56949	0.116533	0.249205		ATP1A1	8335.07	-0.169712	0.0583226	-2.90989	0.00361553	0.0459392
NBPF19	49.2206	0.490975	0.2157	2.2762	0.0228343	0.0698142		ATP1A1OS	2581.2	-0.147799	0.0685285	-2.15676	0.0310245	0.219386
RP11-640M9.1	1.14519	-1.67192	1.45096	-1.15229	0.249204	0.431097		RNU6-817P	1.81767	0.818961	1.34955	0.606841	0.543956	NA
FCGR1A	0.971256	-0.86611	1.46045	-0.593042	0.553153	NA		RP4-655J12.4	5.80571	0.239222	0.714296	0.334905	0.737696	NA
HIST2H2BF	7.4005	-3.48103	0.758611	-4.58869	4.46031e-06	3.71863e-05		RP5-1086K13.1	7.52967	0.155932	0.681065	0.228953	0.818905	NA
RP11-196G18.3	1.00182	-1.59856	1.4581	-1.09633	0.272933	NA		CD58	158.148	-0.144553	0.183521	-0.787664	0.430894	0.834374
HIST2H4A	2.57702	-1.21688	0.960566	-1.26684	0.205214	0.376298		RP5-1086K13.3	6.77706	-0.362679	0.707354	-0.512726	0.608143	NA
HIST2H2BD	3.76725	-1.06019	0.834068	-1.27111	0.20369	0.374446		IGSF3	3704.3	-0.165858	0.0668246	-2.48198	0.0130653	0.118819
RP11-196G18.22	203.587	-0.298243	0.121287	-2.45899	0.013933	0.0464014		PTGFRN	1486.02	-0.143426	0.0701744	-2.04385	0.0409681	0.265533
RP11-196G18.24	49.5047	-0.285384	0.236103	-1.20873	0.226768	0.404076		CD101	35.0263	-0.323128	0.301051	-1.07334	0.283121	0.734179
HIST2H2BC	4.45711	0.0619429	0.715616	0.0865587	0.931022	0.964795		RP11-27K13.3	14.256	0.0536401	0.500682	0.107134	0.914683	0.986561
HIST2H2BE	84.803	-2.06048	0.194238	-10.608	2.73481e-26	1.36267e-24		TTF2	1221.14	-0.0845403	0.069529	-1.2159	0.224023	0.67105
HIST2H2AC	1.49604	-0.548642	1.09184	-0.502493	0.61532	0.770932		TRIM45	154.023	-0.0264308	0.148419	-0.178082	0.858659	0.978479
BOLA1	69.6519	0.227074	0.228125	0.995393	0.319545	0.511215		RP11-188D8.1	3.3383	-0.0243325	0.954786	-0.0254848	0.979668	NA
SV2A	1090.28	-0.556871	0.0806181	-6.90751	4.93218e-12	9.12806e-11		MAN1A2	1258.41	0.0240336	0.07311	0.328733	0.742358	0.954211
SF3B4	986.25	0.227862	0.0711444	3.20281	0.00136092	0.00640988		FAM46C	12.7462	-0.584276	0.530729	-1.10089	0.270943	0.724319
MTMR11	47.5408	-1.77153	0.282412	-6.27285	3.54493e-10	5.42416e-09		AL390877.1	4.77396	-1.16262	0.874217	-1.3299	0.183551	NA
OTUD7B	473.857	0.108498	0.0902578	1.20209	0.229327	0.407223		GDAP2	400.958	-0.0164915	0.102988	-0.16013	0.872779	0.980719
CH17-55D9.1	26.4237	0.0297977	0.28118	0.105974	0.915603	0.956927		WDR3	3560.54	0.0226357	0.0575791	0.393124	0.694228	0.941672
RP11-458I7.1	4.89193	0.554648	0.846507	0.65522	0.512326	0.691213		SPAG17	328.572	-0.0698287	0.10912	-0.639925	0.522222	0.881045
VPS45	1497.58	0.159695	0.0713151	2.23929	0.025137	0.0752947		WARS2	244.417	0.178533	0.143076	1.24782	0.212096	0.654478
PLEKHO1	676.371	0.505679	0.1119	4.51905	6.21192e-06	5.04548e-05		RP11-418J17.1	103.443	0.333621	0.17873	1.86662	0.0619545	0.346057
ANP32E	3472.22	0.321267	0.080691	3.98144	6.84987e-05	0.000445393		RP4-599G15.5	2.1957	1.14539	1.28498	0.891365	0.372734	NA
CA14	32.3726	-0.248555	0.270939	-0.917385	0.358941	0.55263		ZNF697	326.222	-0.260146	0.116554	-2.23197	0.0256167	0.192797
APH1A	2372.86	0.122142	0.0718815	1.69922	0.0892785	0.204026		PHGDH	3848.21	-0.13227	0.0647361	-2.04322	0.0410305	0.265547
C1orf54	143.362	0.0765601	0.136825	0.559548	0.575788	0.741861		RP5-1042I8.7	11.2706	-0.167756	0.515726	-0.325281	0.744968	0.954588
CIART	8.34832	-0.423344	0.612933	-0.690685	0.489764	0.672801		NOTCH2	2216.73	0.0874307	0.0796075	1.09827	0.272086	0.725646
MRPS21	1524.29	0.313851	0.108106	2.90317	0.00369404	0.0151178		SEC22B	1359.51	-0.0484313	0.0753463	-0.642783	0.520365	0.880255
PRPF3	1221.29	0.141009	0.071893	1.96137	0.0498356	0.12981		CH17-472G23.1	1.65232	-0.0172556	1.36849	-0.0126092	0.98994	NA
RPRD2	943.392	-0.105208	0.135816	-0.774634	0.438556	0.629063		RF00100	388.794	0.647294	0.232397	2.78529	0.00534799	0.0621627
TARS2	417.002	-0.0539368	0.0921567	-0.585273	0.558364	0.728258		CH17-472G23.2	12.7327	-0.817083	0.516583	-1.58171	0.113717	0.491478
MIR6878	1.93924	0.061994	1.09452	0.0566405	0.954832	0.976911		RF00003	19.696	-0.121425	0.391675	-0.310015	0.75655	0.956728
ECM1	288.166	-3.67809	0.151742	-24.239	8.6272e-130	4.67855e-127		CH17-449C21.2	3.65689	0.536785	0.935986	0.573496	0.566309	NA
LINC00568	3.74306	0.596916	0.837141	0.713041	0.47582	0.661558		NBPF8P	285.688	0.198305	0.116006	1.70943	0.0873706	0.424861
RP11-54A4.2	5.5882	0.139458	0.610952	0.228263	0.819441	0.903606		CH17-472G23.4	101.172	-0.421013	0.182753	-2.30373	0.021238	0.169525
ADAMTSL4	34.7321	0.0389729	0.252206	0.154528	0.877193	0.936082		NBPF26	77.7523	0.287589	0.203752	1.41146	0.158108	0.579677
MIR4257	1.62666	0.152488	1.39029	0.109681	0.912662	0.955652		PPIAL4A	4.7138	-1.90177	0.934572	-2.03491	0.0418604	NA
ADAMTSL4-AS1	15.2972	0.376677	0.383324	0.98266	0.325775	0.517769		RP11-439A17.10	9.63992	-0.0104952	0.556193	-0.0188698	0.984945	0.998861
RN7SL473P	1.30736	1.59387	1.3633	1.16913	0.242352	0.422946		HIST2H2BA	22.087	0.843111	0.387344	2.17665	0.0295067	0.211721
RN7SL600P	1.0212	-3.16093	1.76554	-1.79035	0.073398	NA		RP11-439A17.4	6.64438	0.288057	0.66717	0.43176	0.665916	NA
MCL1	4216.21	-0.453067	0.0660995	-6.85432	7.16547e-12	1.31052e-10		RP11-439A17.2	6.00562	-0.329317	0.702579	-0.468726	0.639266	NA
ENSA	1595.71	-0.330538	0.0707792	-4.66998	3.01228e-06	2.59584e-05		FAM72B	210.079	0.0731915	0.13297	0.550438	0.582019	0.903773
RF00015	15.7602	0.0644106	0.423978	0.15192	0.87925	0.937205		SRGAP2C	97.1911	-0.317982	0.182494	-1.74243	0.0814335	0.408484
GOLPH3L	370.809	-0.00916076	0.0879959	-0.104104	0.917086	0.95779		EMBP1	1.81448	0.287066	1.28531	0.223344	0.823267	NA
CTSS	36.5718	-1.24943	0.258597	-4.83155	1.35472e-06	1.24373e-05		CH17-13I23.3	6.34943	-0.322136	0.692	-0.465514	0.641563	NA
CTSK	136.293	-0.160937	0.137079	-1.17405	0.240374	0.420596		HIST2H2BB	50.7976	0.0838816	0.252636	0.332025	0.73987	0.954148
ARNT	978.978	-0.113297	0.114769	-0.987174	0.323558	0.515493		RP5-998N21.10	63.6092	0.146644	0.229258	0.639647	0.522402	0.881045
SETDB1	1023.7	-0.00476481	0.0905481	-0.0526219	0.958033	0.978375		RP5-998N21.7	36.6201	0.351706	0.292128	1.20394	0.228612	0.675442
CERS2	4282.8	-0.269776	0.0662544	-4.07182	4.66464e-05	0.000314469		HIST2H3PS2	38.6402	0.381405	0.284828	1.33907	0.180547	0.612795
RP11-316M1.12	2326.61	-0.231629	0.0832293	-2.78302	0.00538552	0.0208647		FAM72C	58.8081	-0.10813	0.231844	-0.466391	0.640936	0.922673
RP11-316M1.3	2.8484	0.276031	0.856482	0.322284	0.747237	0.861847		SRGAP2D	65.1629	-0.195751	0.234568	-0.83452	0.403988	0.821593
ANXA9	43.9347	-0.297367	0.235712	-1.26157	0.207103	0.378931		RP11-14N7.2	35.6807	-0.508888	0.298924	-1.7024	0.0886807	0.42774
FAM63A	145.957	-0.627636	0.138677	-4.52588	6.01454e-06	4.89881e-05		RNVU1-15	3.49406	0.145295	0.939761	0.154608	0.87713	NA
PRUNE	519.332	0.0764054	0.0996722	0.766566	0.443339	0.633528		RP11-763B22.4	2.64454	0.379246	1.0995	0.344926	0.73015	NA
BNIPL	6.14243	1.3705	0.645868	2.12195	0.0338415	0.0956629		RP11-763B22.3	3.00349	-0.000358166	1.02036	-0.000351019	0.99972	NA
C1orf56	548.289	-0.365811	0.0954666	-3.83183	0.000127195	0.000778085		NBPF15	1626.14	0.0621119	0.0677882	0.916263	0.359529	0.791991
CDC42SE1	5186.16	-0.486921	0.0649294	-7.49925	6.41857e-14	1.41469e-12		PFN1P6	50.5741	0.127869	0.25837	0.494907	0.620666	0.915312
MLLT11	6894.39	-0.649689	0.0669968	-9.69732	3.0952e-22	1.2338e-20		SRGAP2B	119.35	-0.0911544	0.1884	-0.483835	0.628503	0.917268
GABPB2	99.7026	0.129777	0.165983	0.781865	0.434294	0.625219		FAM72D	94.8215	-0.184698	0.186224	-0.991805	0.321293	0.766353
RP11-68I18.10	5.01838	-0.188701	0.712591	-0.26481	0.791156	0.886501		RP11-289I10.2	3.12245	-0.138706	0.989874	-0.140125	0.888561	NA
SEMA6C	89.693	-0.106815	0.164252	-0.650311	0.515491	0.693718		RNVU1-14	4.13887	-0.835322	0.876039	-0.953522	0.340326	NA
TNFAIP8L2	2.35649	-0.869106	0.942889	-0.921748	0.35666	0.5501		CH17-373J23.1	4.47106	-1.00536	0.859328	-1.16994	0.242024	NA
SCNM1	420.151	0.379675	0.122229	3.10627	0.00189466	0.00854098		RP11-89F3.2	1.6567	-0.0415844	1.44727	-0.0287329	0.977078	NA
LYSMD1	245.964	0.23723	0.131673	1.80166	0.0715985	0.172107		NBPF20	133.03	0.305784	0.159039	1.92269	0.0545186	0.318776
TMOD4	21.8182	-0.0921866	0.352366	-0.261621	0.793613	0.887979		PFN1P3	2.14006	-0.225257	1.18804	-0.189604	0.849619	NA
VPS72	765.63	0.254423	0.0901351	2.82269	0.00476232	0.0187716		CH17-262O2.1	3.29207	0.281348	0.973734	0.288937	0.77263	NA
PIP5K1A	1763.71	0.0298099	0.0666698	0.447127	0.654784	0.79875		NBPF25P	86.1656	0.0300893	0.202382	0.148676	0.881809	0.982329
PSMD4	2346.43	0.211589	0.0876964	2.41275	0.0158327	0.0516489		GPR89A	227.382	0.0806872	0.127667	0.632014	0.527378	0.883797
RP11-126K1.2	7.45065	-0.97363	0.561988	-1.73248	0.083189	0.193196		PDZK1	36.3703	-0.695852	0.296954	-2.3433	0.019114	0.157135
ZNF687	282.218	0.0405366	0.121664	0.333186	0.738994	0.85659		CD160	24.3137	-0.654418	0.360026	-1.8177	0.0691101	0.369914
PI4KB	1031.53	0.000967359	0.077173	0.0125349	0.989999	0.994795		RNF115	1311.84	-0.0470858	0.0716492	-0.657172	0.51107	0.87523
RFX5	948.601	-0.198403	0.0689093	-2.87919	0.00398693	0.0161605		POLR3C	1394.54	-0.0523106	0.071563	-0.730973	0.464796	0.851053
RP11-126K1.8	205.014	-0.235731	0.117895	-1.9995	0.0455543	0.120983		NUDT17	338.674	0.101481	0.113432	0.894649	0.370975	0.800327
RP11-126K1.6	22.0148	0.835505	0.304514	2.74373	0.00607457	0.0230517		PIAS3	1377.14	0.0282969	0.0788659	0.358798	0.719746	0.950243
SELENBP1	3.66103	3.36305	0.989171	3.39987	0.000674189	0.00346034		MIR6736	6.65184	-1.05693	0.692478	-1.5263	0.126935	NA
PSMB4	3545.76	0.251241	0.0995545	2.52366	0.0116141	0.0399158		ITGA10	3.17639	0.770256	1.06587	0.722657	0.469891	NA
POGZ	1663.74	0.0100317	0.094206	0.106487	0.915196	0.956712		PEX11B	525.961	-0.0123541	0.0894233	-0.138153	0.89012	0.983252
CGN	71.2153	-0.245282	0.180074	-1.36212	0.173161	0.333535		RBM8A	5978.08	-0.039608	0.0545215	-0.726466	0.467553	0.852057
TUFT1	135.738	-0.329776	0.150587	-2.18994	0.0285283	0.0834381		GNRHR2	760.677	-0.0942693	0.0828815	-1.1374	0.255372	0.708463
SNX27	649.654	-0.108157	0.112472	-0.96163	0.336236	0.528882		RP11-315I20.1	2644.17	0.0175497	0.0644133	0.272455	0.785272	0.962963
RP11-98D18.1	2.31518	-0.71969	0.925646	-0.777501	0.436863	0.627678		CH17-270A2.2	1258.35	0.0265349	0.0733561	0.361728	0.717555	0.949587
CELF3	85.95	-0.793672	0.188053	-4.22047	2.43797e-05	0.000174765		LIX1L	1201.62	0.13311	0.0772479	1.72315	0.084862	0.417638
RIIAD1	15.859	0.320603	0.38802	0.826254	0.40866	0.601044		ANKRD34A	57.1115	-0.270604	0.256879	-1.05343	0.292144	0.742767
RP11-98D18.15	326.972	0.396751	0.113641	3.49126	0.000480747	0.00256533		CH17-270A2.1	4.71166	-0.0668681	0.855779	-0.0781371	0.937719	NA
MRPL9	920.158	0.350812	0.0840737	4.17267	3.01054e-05	0.000211454		POLR3GL	665.92	-0.0188166	0.0891044	-0.211175	0.832751	0.971947
OAZ3	167.215	0.0520735	0.142907	0.364386	0.71557	0.841089		TXNIP	3734.5	0.423442	0.0746341	5.67357	1.39852e-08	7.39101e-07
RP11-98D18.3	10.778	0.635346	0.457611	1.3884	0.165016	0.32204		RNVU1-6	1.84441	0.792864	1.2828	0.618076	0.536526	NA
RP11-98D18.2	2.22575	0.441323	0.93485	0.472079	0.63687	0.785397		RP11-458D21.1	102.803	0.555653	0.190398	2.91837	0.00351862	0.045035
RP11-98D18.16	6.22378	-0.601073	0.640634	-0.938247	0.348117	0.541375		NBPF10	20.9266	0.0913415	0.383916	0.23792	0.811943	0.967202
TDRKH	527.508	-0.469262	0.0984204	-4.76793	1.86125e-06	1.66869e-05		RP11-458D21.5	3.66499	0.270811	0.909354	0.297806	0.765851	NA
RP11-98D18.9	14.4772	-0.76498	0.445174	-1.71838	0.0857267	0.197731		CH17-385C13.2	3.53644	-0.762603	1.03069	-0.739898	0.459362	NA
RP11-98D18.17	13.1777	-2.05995	0.467421	-4.40706	1.04783e-05	8.12584e-05		NBPF12	490.582	-0.00589361	0.0917992	-0.0642011	0.94881	0.992349
LINGO4	50.1341	-2.6596	0.259684	-10.2417	1.28956e-24	5.87331e-23		PFN1P8	1.32138	-0.754205	1.54772	-0.487301	0.626045	NA
RORC	8.39471	-2.36977	0.592189	-4.00172	6.28841e-05	0.000411793		RP11-325P15.2	5.75598	-0.932866	0.745066	-1.25206	0.210549	NA
AL450992.2	3.98914	-3.29465	1.01874	-3.23403	0.00122057	0.0058263		PRKAB2	705.247	0.271014	0.0858291	3.1576	0.00159072	0.0232175
THEM5	2.07987	-0.840968	1.13607	-0.740241	0.459154	0.646988		RP11-337C18.8	137.632	0.251813	0.169929	1.48187	0.138374	0.543023
THEM4	310.409	-0.294563	0.105419	-2.79421	0.00520271	0.0202136		RP11-337C18.10	152.285	0.102142	0.151982	0.672068	0.50154	0.86943
S100A10	403.831	-1.66895	0.105094	-15.8805	8.64175e-57	1.39942e-54		FMO5	127.311	0.0443489	0.164602	0.269431	0.787598	0.963494
S100A11	2141.83	-0.2149	0.0951491	-2.25856	0.0239106	0.0724966		PDIA3P1	150.81	-0.0375817	0.148049	-0.253846	0.799615	0.964942
BX470102.3	5.56529	-0.234694	0.574294	-0.408666	0.682785	0.8181		CCT8P1	25.5067	0.191094	0.360724	0.529753	0.596283	0.907623
S100A6	483.001	-0.55768	0.108589	-5.1357	2.81103e-07	2.91205e-06		CHD1L	2392.66	-0.0795991	0.066324	-1.20016	0.230079	0.677385
S100A4	43.5572	-0.3915	0.255147	-1.53441	0.124929	0.262024		LINC00624	165.116	-0.201529	0.147143	-1.36961	0.170808	0.59818
S100A3	1.07827	-1.42735	1.50831	-0.946325	0.343983	NA		BCL9	1524.38	0.019253	0.0745817	0.258146	0.796294	0.964474
S100A2	8.54144	-0.881152	0.546649	-1.61192	0.10698	0.233824		ACP6	213.788	0.165409	0.134061	1.23383	0.217265	0.662201
S100A16	960.623	-5.03943	0.13383	-37.6554	0	0		GPR89B	106.538	0.167268	0.176333	0.948591	0.342829	0.782882
S100A13	86.7568	-0.6886	0.156292	-4.40585	1.0537e-05	8.1632e-05		PDZK1P1	7.75224	-0.307777	0.629672	-0.48879	0.62499	NA
RP1-178F15.5	110.633	-0.51257	0.162213	-3.15986	0.00157843	0.00729152		RP11-94I2.4	2.50925	0.196913	1.09675	0.179543	0.857512	NA
S100A1	18.0406	-0.633728	0.330508	-1.91744	0.0551825	0.140542		NBPF11	344.087	-0.105442	0.108044	-0.975923	0.329103	0.771999
RP1-178F15.4	59.4828	-0.0894262	0.209042	-0.427791	0.668804	0.808493		PFN1P4	2.14178	-0.659656	1.26083	-0.52319	0.600842	NA
CHTOP	1051.32	0.117179	0.085793	1.36583	0.171991	0.332045		ABHD17AP1	3.2694	0.294017	1.02414	0.287087	0.774046	NA
SNAPIN	568.601	-0.126115	0.111758	-1.12847	0.259122	0.443745		NBPF14	19.4513	0.368877	0.400852	0.920232	0.357451	0.79094
ILF2	6107.65	0.215869	0.0698751	3.08935	0.00200592	0.00898332		CH17-478G19.2	2.2192	-1.2038	1.24566	-0.966399	0.333845	NA
NPR1	10.558	-2.2419	0.528797	-4.23962	2.23903e-05	0.000161697		PDE4DIP	265.574	-0.069767	0.117573	-0.593395	0.552917	0.89221
INTS3	1401.33	-0.0965576	0.0815445	-1.18411	0.23637	0.415836		RP4-791M13.5	1.47703	-2.88258	1.68449	-1.71125	0.0870353	NA
RP11-216N14.8	140.362	-0.366481	0.179187	-2.04524	0.0408311	0.110933		NBPF9	1240.16	-6.39562e-05	0.0739006	-0.000865436	0.999309	0.99971
RP11-216N14.9	79.791	-0.480443	0.189779	-2.53159	0.0113546	0.0391219		CH17-189H20.1	57.8529	-0.511554	0.237567	-2.1533	0.031295	0.22044
SLC27A3	180.025	-0.714225	0.151575	-4.71202	2.45268e-06	2.15016e-05		WI2-1896O14.1	1.47623	-4.01659	1.68182	-2.38824	0.0169293	NA
GATAD2B	601.301	0.121197	0.0935204	1.29594	0.194997	0.363247		NBPF19	130.508	0.784865	0.165935	4.72995	2.24571e-06	7.33459e-05
RP11-216N14.7	2.044	-0.65246	0.98267	-0.663966	0.506712	0.686858		RP11-640M9.1	6.02105	0.157461	0.711803	0.221214	0.824926	NA
RP11-422P24.13	18.8406	0.0310312	0.326277	0.0951068	0.92423	0.961461		FCGR1A	1.29949	0.0174096	1.52156	0.0114419	0.990871	NA
DENND4B	509.011	0.107963	0.108649	0.99369	0.320374	0.512126		HIST2H2BF	17.0463	0.312574	0.422216	0.740317	0.459108	0.848972
CRTC2	488.568	0.123709	0.106561	1.16093	0.245672	0.426983		RP11-196G18.3	1.19183	0.378196	1.60761	0.235254	0.814012	NA
SLC39A1	1713.95	-0.10762	0.0691095	-1.55723	0.119415	0.253633		HIST2H3D	3.58787	0.0169073	0.951734	0.0177648	0.985827	NA
MIR6737	1.85989	-0.295518	1.25905	-0.234716	0.814429	0.900506		HIST2H4A	9.84605	-0.381123	0.571729	-0.666615	0.505018	0.871522
RP11-422P24.12	10.4112	-0.114403	0.439771	-0.260143	0.794753	0.888695		HIST2H2BD	5.22059	-1.09515	0.805605	-1.35941	0.174015	NA
RP11-422P24.10	6.5119	-0.509956	0.642161	-0.794125	0.427123	0.618369		RP11-196G18.22	256.427	0.0952876	0.123851	0.769372	0.441672	0.840083
CREB3L4	177.109	0.146574	0.111075	1.31959	0.186971	0.352664		RP11-196G18.24	48.758	0.44833	0.260591	1.72043	0.0853538	0.419124
JTB	969.591	-0.040186	0.0981911	-0.409263	0.682347	0.817755		HIST2H2BC	8.89242	-0.285368	0.621129	-0.459434	0.645923	0.924122
RP11-422P24.11	34.9045	-0.176768	0.248281	-0.711966	0.476486	0.662049		HIST2H2AA4	4.14123	0.112642	0.844534	0.133378	0.893894	NA
RAB13	1191.6	0.194389	0.0848225	2.29172	0.0219218	0.0674487		HIST2H2BE	129.988	0.256129	0.16987	1.5078	0.131606	0.529204
RPS27	7653.65	0.58556	0.124829	4.6909	2.72001e-06	2.36583e-05		HIST2H2AC	39.6048	0.147654	0.290006	0.509143	0.610652	0.912605
NUP210L	4.68104	0.507395	0.723852	0.700965	0.483325	0.66706		HIST2H2AB	1.9955	-0.493968	1.22694	-0.402602	0.687241	NA
TPM3	9442.12	0.292197	0.0683972	4.27206	1.93676e-05	0.000141844		BOLA1	327.681	0.0896935	0.107622	0.833409	0.404614	0.821593
RN7SL431P	1.28338	-0.31736	1.34411	-0.236111	0.813346	0.899797		SV2A	2686.2	-0.137076	0.06133	-2.23505	0.0254139	0.191721
C1orf43	3549.61	-0.16942	0.0580888	-2.91656	0.00353911	0.0145501		SF3B4	2828.79	0.0436458	0.0632464	0.690091	0.490137	0.862933
UBAP2L	3640.31	-0.101245	0.0870244	-1.16341	0.244661	0.425894		MTMR11	231.408	-0.0605731	0.125932	-0.480999	0.630517	0.918118
SNORA58B	8.04123	1.06785	0.563662	1.89448	0.0581615	0.146544		OTUD7B	775.756	0.05892	0.0819067	0.719355	0.471922	0.854249
HAX1	1453.95	0.130065	0.0974429	1.33478	0.181949	0.345905		CH17-55D9.1	89.8577	0.233401	0.18861	1.23748	0.215909	0.660221
AQP10	70.6328	-1.6674	0.203766	-8.18289	2.77123e-16	7.52298e-15		RP11-458I7.1	7.22438	0.275816	0.656498	0.420132	0.674389	NA
ATP8B2	1147.33	-0.699647	0.0980103	-7.13851	9.43499e-13	1.86928e-11		VPS45	2942.73	0.0935134	0.067206	1.39144	0.164091	0.587934
RNU7-57P	1.19768	-1.95169	1.52659	-1.27846	0.201086	0.371092		PLEKHO1	2544.14	0.0474113	0.0669243	0.708431	0.478678	0.857386
IL6R	71.8291	0.265527	0.227768	1.16578	0.243704	0.424702		ANP32E	5527.23	-0.0299919	0.0732961	-0.409188	0.682402	0.937289
SHE	2.75145	2.38165	0.913222	2.60796	0.00910836	0.0324222		RP4-790G17.7	1.95284	-0.492494	1.30047	-0.378705	0.704907	NA
TDRD10	3.68829	2.34841	0.926985	2.53338	0.0112968	0.0389561		CA14	74.3595	0.136231	0.212572	0.640873	0.521606	0.880724
UBE2Q1	2220.19	-0.0142247	0.069821	-0.203731	0.838564	0.914401		APH1A	8357.06	0.0951395	0.0534089	1.78134	0.0748565	0.388353
RP11-61L14.2	220.353	0.011998	0.127381	0.0941898	0.924958	0.961747		C1orf54	754.332	0.165689	0.0864687	1.91617	0.0553434	0.322106
CHRNB2	166.442	-0.248184	0.161836	-1.53356	0.125139	0.262373		CIART	19.8558	0.686297	0.394092	1.74146	0.0816024	0.408815
RP11-61L14.6	29.9615	-0.525	0.306328	-1.71385	0.0865562	0.199132		MRPS21	5788.44	0.117097	0.0641739	1.82468	0.0680494	0.366891
ADAR	5989.15	-0.17378	0.0935898	-1.85683	0.0633358	0.156607		PRPF3	2182.32	0.0298516	0.0640934	0.465752	0.641393	0.922986
KCNN3	21.2595	-2.89765	0.480803	-6.02668	1.67362e-09	2.36528e-08		RPRD2	1554.22	0.0645648	0.0759424	0.850181	0.395225	0.816028
PMVK	211.993	0.321336	0.130987	2.4532	0.0141593	0.0470277		TARS2	1425.95	-0.140515	0.0751453	-1.86992	0.0614956	0.344594
PBXIP1	522.921	-1.40201	0.107007	-13.102	3.20542e-39	2.90845e-37		MIR6878	5.16629	-0.664871	0.774628	-0.858309	0.390722	NA
PYGO2	2379.91	-0.494725	0.0763888	-6.4764	9.39382e-11	1.52121e-09		ECM1	25.4977	-1.06465	0.375035	-2.8388	0.00452837	0.0546144
RP11-307C12.12	851.239	-0.501826	0.0804065	-6.24112	4.34448e-10	6.55297e-09		LINC00568	6.9364	-0.276606	0.65854	-0.42003	0.674464	NA
SHC1	5000.58	-0.648739	0.0645744	-10.0464	9.52978e-24	4.18503e-22		RP11-54A4.2	8.61383	0.561212	0.594182	0.944512	0.344908	NA
CKS1B	1101.73	0.592276	0.11088	5.3416	9.21322e-08	1.02747e-06		ADAMTSL4	42.3658	0.0443983	0.282019	0.15743	0.874906	0.981486
MIR4258	3.15206	-0.165471	0.899287	-0.184003	0.854011	0.922646		MIR4257	1.30846	0.0281416	1.51918	0.0185242	0.985221	NA
FLAD1	520.877	0.211589	0.102439	2.06552	0.0388739	0.106635		ADAMTSL4-AS1	12.3402	0.261104	0.520454	0.501685	0.615889	0.913893
ZBTB7B	138.852	-0.52408	0.164734	-3.18138	0.00146577	0.00684018		RN7SL473P	1.16097	1.31383	1.67667	0.783594	0.433278	NA
DCST2	5.52667	-1.8059	0.7792	-2.31763	0.0204695	0.0637459		RN7SL600P	1.33933	-0.729037	1.54184	-0.472836	0.636331	NA
DCST1	13.8364	0.122931	0.409987	0.299841	0.764299	0.871056		MCL1	4828.84	-0.0760126	0.0611249	-1.24356	0.21366	0.657209
RP11-307C12.11	22.3909	0.296754	0.33788	0.878283	0.37979	0.573448		ENSA	4526.59	0.0432098	0.0588273	0.734519	0.462633	0.850084
ADAM15	509.202	-0.581835	0.120939	-4.81096	1.50207e-06	1.36877e-05		RF00015	33.5519	0.225583	0.301407	0.748432	0.4542	0.846889
EFNA4	192.176	-0.0582343	0.176084	-0.330718	0.740857	0.857585		GOLPH3L	585.827	0.0737135	0.0966659	0.76256	0.445726	0.843033
RP11-540D14.8	42.8358	-0.426921	0.276637	-1.54326	0.122769	0.258772		CTSS	28.0231	0.586586	0.350604	1.67307	0.0943129	0.443377
EFNA3	73.6655	-0.279965	0.213255	-1.31282	0.189243	0.355827		CTSK	156.589	0.0876155	0.148236	0.591054	0.554484	0.89221
EFNA1	165.579	-0.542168	0.154555	-3.50792	0.000451618	0.00243105		ARNT	1583.98	0.05681	0.0661834	0.858373	0.390687	0.812924
SLC50A1	627.763	-0.298791	0.0944194	-3.1645	0.00155348	0.00719047		SETDB1	2373.06	0.0973685	0.0676503	1.43929	0.150068	0.566173
DPM3	11.16	-0.105371	0.498702	-0.21129	0.832661	0.911649		CERS2	7033.54	-0.1293	0.0543624	-2.37847	0.0173844	0.146871
KRTCAP2	615.753	0.0016179	0.142176	0.0113795	0.990921	0.995041		RP11-316M1.12	3207.01	-0.168581	0.0641209	-2.62911	0.00856096	0.0884939
RP11-201K10.3	526.658	-0.0510324	0.165504	-0.308346	0.757819	0.867231		RP11-316M1.3	3.76291	-0.107411	0.897023	-0.119742	0.904687	NA
TRIM46	111.401	-0.0608143	0.194046	-0.313401	0.753976	0.865038		ANXA9	62.7651	0.219281	0.225609	0.971952	0.331075	0.773392
MUC1	22.177	-0.365626	0.343597	-1.06411	0.287278	0.47596		FAM63A	303.969	0.0919564	0.115281	0.797671	0.425061	0.831663
RP11-263K19.4	716.162	-0.837957	0.0953487	-8.78834	1.51786e-18	4.82879e-17		PRUNE	1092.28	0.153487	0.0736861	2.08299	0.0372525	0.247796
THBS3	1210.4	-0.839421	0.0771502	-10.8803	1.43017e-27	7.59683e-26		BNIPL	11.0183	0.396204	0.545994	0.725658	0.468049	0.852637
MTX1	251.303	0.0642434	0.116711	0.550449	0.582011	0.746695		C1orf56	620.156	-0.0978006	0.0862288	-1.1342	0.256711	0.709472
RP11-263K19.6	27.62	0.161649	0.271505	0.595382	0.551588	0.723058		CDC42SE1	7547.2	-0.158308	0.0583492	-2.71311	0.00666546	0.0735648
GBAP1	231.727	0.280979	0.127529	2.20325	0.0275774	0.0812274		MLLT11	9392.2	-0.137153	0.0643601	-2.13103	0.0330865	0.22864
RP11-263K19.9	52.2235	-0.205754	0.226576	-0.9081	0.363825	0.557647		GABPB2	155.226	0.018065	0.150148	0.120315	0.904234	0.985314
GBA	870.929	-0.546086	0.0899138	-6.07344	1.25199e-09	1.79994e-08		RP11-68I18.10	6.21382	0.536405	0.708215	0.757404	0.448808	NA
FAM189B	270.683	-0.00924641	0.118944	-0.0777374	0.938037	0.96825		SEMA6C	226.247	-0.263103	0.138808	-1.89545	0.0580333	0.332759
SCAMP3	1035.88	-0.124198	0.0926629	-1.34032	0.180142	0.343477		TNFAIP8L2	2.47872	0.590709	1.16712	0.506126	0.612768	NA
CLK2	839.445	0.173795	0.0760865	2.28418	0.0223611	0.0685292		SCNM1	991.799	0.117954	0.0780968	1.51036	0.130952	0.527432
HCN3	83.8343	0.196126	0.201882	0.971489	0.331305	0.523407		LYSMD1	511.917	0.0508542	0.0919785	0.552892	0.580338	0.903452
PKLR	19.195	0.57031	0.332061	1.71748	0.0858911	0.197954		TMOD4	38.5278	-0.015579	0.29795	-0.0522875	0.9583	0.992794
FDPS	1848.83	0.188989	0.0894067	2.11382	0.034531	0.0972734		VPS72	2775.58	0.141941	0.0614666	2.30924	0.0209302	0.167915
RUSC1-AS1	1463.15	0.103017	0.0789053	1.30557	0.191697	0.359167		PIP5K1A	2843.42	-0.0606662	0.0610004	-0.99452	0.31997	0.766118
RUSC1	886.855	0.175139	0.104923	1.66921	0.0950762	0.214045		PSMD4	7929.22	0.000568524	0.0557981	0.010189	0.991871	0.999504
ASH1L	1623.56	-0.233267	0.138178	-1.68816	0.09138	0.207527		RP11-126K1.2	49.1717	0.339712	0.253939	1.33777	0.180972	0.613191
MIR555	27.5874	-0.105034	0.30373	-0.345815	0.729481	0.850837		ZNF687	1333.93	0.124248	0.0714202	1.73967	0.0819173	0.409416
RP11-29H23.1	12.3526	0.589812	0.434293	1.3581	0.174433	0.335335		PI4KB	2329.44	0.0146983	0.0662006	0.222026	0.824293	0.970039
RP11-29H23.7	4.38864	1.26632	0.680318	1.86136	0.0626936	0.155361		RFX5	2832.36	0.0972781	0.0596218	1.63159	0.102767	0.465475
MSTO1	211.08	0.275739	0.136752	2.01635	0.0437634	0.117054		RP11-126K1.8	353.562	0.0816206	0.123151	0.662768	0.507479	0.872888
RP11-29H23.5	385.382	0.0960867	0.115845	0.829441	0.406855	0.599288		RP11-126K1.6	82.8865	0.0852628	0.202762	0.420507	0.674115	0.933685
YY1AP1	1038.04	0.0886057	0.0844904	1.04871	0.294313	0.483894		SELENBP1	21.2685	0.0908318	0.380356	0.238807	0.811255	0.967155
DAP3	1996.07	0.354045	0.0638264	5.547	2.90616e-08	3.47532e-07		PSMB4	11829.1	0.0660114	0.0586844	1.12485	0.260651	0.712641
RP11-243J18.3	88.5527	-0.0347357	0.179372	-0.193652	0.846449	0.918746		POGZ	2792.6	0.045139	0.0632471	0.713692	0.475417	0.855849
GON4L	1198.28	0.0310546	0.104494	0.29719	0.766321	0.872083		CGN	236.864	-0.257328	0.128394	-2.00421	0.0450474	0.283103
SYT11	3636.44	-1.14263	0.057525	-19.8631	8.48705e-88	2.50518e-85		TUFT1	346.175	-0.0331339	0.106322	-0.311637	0.755317	0.956348
RIT1	1003.36	-0.580857	0.0756596	-7.67724	1.62549e-14	3.79428e-13		RP11-74C1.2	1.16459	3.66299	1.81684	2.01614	0.0437855	NA
KIAA0907	1182.5	0.130678	0.0903706	1.44603	0.148169	0.297936		SNX27	792.937	-0.0449579	0.0793234	-0.566767	0.570873	0.900439
SNORA80E	1.71457	-0.514828	1.32488	-0.388583	0.697584	0.828472		RP11-404E16.1	1.64176	0.585117	1.34652	0.43454	0.663896	NA
SCARNA4	2.18532	1.26459	1.08996	1.16021	0.245963	0.427425		RP11-98D18.1	6.32169	-0.45357	0.70103	-0.647005	0.517629	NA
ARHGEF2	590.355	0.440795	0.076486	5.76308	8.25908e-09	1.05531e-07		CELF3	766.649	-0.223431	0.095642	-2.33611	0.0194854	0.159303
RP11-336K24.12	10.7774	0.827895	0.423069	1.95688	0.0503618	0.130763		RIIAD1	106.882	0.144789	0.175142	0.826691	0.408412	0.823506
SSR2	7066.47	-0.252605	0.0877656	-2.87818	0.00399977	0.0161982		RP11-98D18.15	651.389	0.067433	0.0909064	0.741785	0.458218	0.84857
UBQLN4	1092.49	0.156913	0.0672662	2.33271	0.0196634	0.0616718		MRPL9	2365.83	0.049113	0.0636473	0.771643	0.440326	0.839595
LAMTOR2	424.078	0.393012	0.148062	2.65438	0.0079455	0.0289321		OAZ3	615.75	0.130422	0.087701	1.48713	0.136982	0.53943
RAB25	2.02558	0.124405	1.21541	0.102356	0.918474	0.958452		RP11-98D18.3	92.9461	0.376537	0.189406	1.98799	0.0468127	0.289841
MEX3A	2784.65	0.134798	0.0770214	1.75013	0.0800956	0.187732		RP11-98D18.2	9.69817	-0.0450767	0.56468	-0.079827	0.936375	0.99101
LMNA	1115.74	-0.276981	0.204836	-1.35221	0.176309	0.337771		RP11-98D18.16	12.3222	0.309969	0.494198	0.627215	0.530518	0.885056
SEMA4A	4.90472	0.6118	0.673617	0.908231	0.363756	0.557603		TDRKH	1309.68	0.180352	0.0696405	2.58975	0.00960448	0.0958803
SLC25A44	954.525	-0.151107	0.0777457	-1.9436	0.0519432	0.134078		RP11-98D18.9	64.7672	0.333446	0.2206	1.51154	0.130651	0.526685
PMF1-BGLAP	275.392	0.32635	0.13429	2.43018	0.0150911	0.0496697		RP11-98D18.17	11.6739	1.4178	0.539347	2.62873	0.00857045	0.0885444
PMF1	429.031	0.366954	0.110833	3.31087	0.00093006	0.00460078		LINGO4	176.767	1.11116	0.164907	6.73812	1.60447e-11	1.34782e-09
BGLAP	4.2707	1.24225	0.742509	1.67304	0.0943197	0.212671		RORC	53.6848	1.33176	0.25278	5.26844	1.37587e-07	6.12678e-06
PAQR6	96.7605	-0.141748	0.199973	-0.708837	0.478426	0.663794		C2CD4D	1.16553	1.35772	1.74198	0.779413	0.435736	NA
SMG5	1522.38	-0.173972	0.100283	-1.7348	0.0827763	0.192449		AL450992.2	5.45124	1.90575	0.826049	2.30707	0.0210511	NA
TMEM79	280.146	-0.836709	0.108721	-7.69592	1.40479e-14	3.31225e-13		THEM5	13.2607	1.14595	0.509538	2.249	0.0245127	0.187258
GLMP	582.522	-1.03809	0.111169	-9.33795	9.82141e-21	3.62956e-19		THEM4	789.931	0.17983	0.0828748	2.1699	0.0300145	0.214723
CCT3	6076.97	0.335107	0.0573587	5.84232	5.14802e-09	6.77847e-08		S100A10	210.711	-2.37467	0.155488	-15.2724	1.16779e-52	1.02113e-49
TSACC	18.8909	0.500562	0.332373	1.50603	0.132061	0.273055		S100A11	3111.9	-0.469755	0.0609333	-7.70933	1.26482e-14	1.5597e-12
RHBG	2.96739	0.698007	0.882635	0.790822	0.429048	0.620002		BX470102.3	4.97781	0.199647	0.808286	0.247001	0.804907	NA
C1orf61	86.1666	0.783275	0.158218	4.9506	7.39835e-07	7.13491e-06		S100A6	1677.15	-0.196405	0.0708232	-2.77317	0.00555139	0.0640625
RP11-98G7.1	10.2835	-0.0998699	0.518794	-0.192504	0.847348	0.91908		S100A4	134.316	-0.271024	0.156291	-1.7341	0.0829011	0.412085
MEF2D	323.986	-0.455943	0.125796	-3.62448	0.000289548	0.00163446		S100A2	21.56	0.304833	0.381752	0.798512	0.424573	0.8313
IQGAP3	1391.19	-0.0272796	0.094116	-0.289851	0.77193	0.87573		S100A16	119.588	-1.24114	0.188843	-6.57237	4.95202e-11	3.96925e-09
TTC24	1.34678	0.827674	1.31773	0.628106	0.529934	0.7055		S100A13	107.091	0.107982	0.17438	0.619232	0.535763	0.885317
NAXE	1271.22	0.00610173	0.0916678	0.0665635	0.946929	0.972579		RP1-178F15.5	445.868	0.16686	0.100776	1.65575	0.0977716	0.453748
GPATCH4	1474.44	0.243116	0.0764131	3.1816	0.00146466	0.00683636		S100A1	38.007	0.0838933	0.283658	0.295755	0.767417	0.960175
HAPLN2	1.81298	-0.0105453	1.30659	-0.00807082	0.99356	0.996338		RP1-178F15.4	390.686	0.176687	0.1067	1.65593	0.0977368	0.453707
RP11-284F21.9	31.4208	-4.62037	0.498124	-9.27555	1.76712e-20	6.44874e-19		CHTOP	3049.2	0.0884227	0.0571471	1.54728	0.121795	0.509341
BCAN	47.6063	-1.10501	0.251506	-4.39359	1.11497e-05	8.59216e-05		SNAPIN	1468.1	0.0924199	0.0671111	1.37712	0.168476	0.594565
RP11-284F21.10	89.7213	-4.42942	0.284468	-15.5709	1.14826e-54	1.73872e-52		ILF2	13960.2	0.0307781	0.0603932	0.509628	0.610312	0.912605
RP11-284F21.7	7.02124	-4.76459	1.00357	-4.74765	2.05794e-06	1.83095e-05		NPR1	9.07233	0.90568	0.617342	1.46706	0.142359	0.550795
NES	4240.16	-0.373024	0.0636658	-5.8591	4.6539e-09	6.17317e-08		INTS3	2481.05	0.0110711	0.0693698	0.159595	0.8732	0.980719
RP11-66D17.3	3.39344	0.106574	0.727279	0.146538	0.883497	0.939607		RP11-216N14.8	289.136	0.0483318	0.115025	0.420184	0.674351	0.933777
CRABP2	121.628	3.58042	0.182529	19.6156	1.1384e-85	3.16029e-83		RP11-216N14.9	170.145	0.145944	0.148656	0.981758	0.326219	0.770232
RP11-66D17.5	6.96347	0.629071	0.558246	1.12687	0.259797	0.44454		SLC27A3	387.243	-0.258216	0.104119	-2.48001	0.0131378	0.11927
ISG20L2	1655.47	0.0492899	0.0839238	0.587318	0.55699	0.727156		GATAD2B	1096.44	0.189476	0.0792492	2.39089	0.0168075	0.143295
RRNAD1	147.7	-0.221714	0.14752	-1.50295	0.132852	0.274231		RP11-216N14.5	2.028	-0.0173949	1.2879	-0.0135064	0.989224	NA
MRPL24	980.772	0.1948	0.0893049	2.18129	0.0291621	0.0849189		RP11-216N14.7	3.02281	-0.354269	1.03718	-0.34157	0.732674	NA
HDGF	6030.54	0.656674	0.0614463	10.687	1.17148e-26	5.9646e-25		RP11-422P24.13	89.6285	0.113179	0.205181	0.551607	0.581218	0.903544
PRCC	1067.15	0.194197	0.0762137	2.54807	0.0108322	0.0375832		DENND4B	1628.47	-0.050225	0.079778	-0.629559	0.528983	0.884316
SH2D2A	3.53998	-2.31903	0.92493	-2.50725	0.0121674	0.0414753		CRTC2	1234.45	0.0620608	0.0809907	0.76627	0.443516	0.842076
NTRK1	202.766	-0.00551656	0.183662	-0.0300365	0.976038	0.987272		SLC39A1	4208.37	-0.0686834	0.0567201	-1.21092	0.225927	0.672677
INSRR	169.291	0.350807	0.197262	1.77838	0.0753421	0.17902		MIR6737	6.52366	0.358324	0.688851	0.520177	0.602941	NA
PEAR1	238.958	-0.554046	0.114978	-4.81871	1.44492e-06	1.3203e-05		RP11-422P24.12	21.3267	0.217963	0.379077	0.574985	0.565302	0.896809
LRRC71	14.765	0.0356816	0.425455	0.0838668	0.933162	0.965443		RP11-422P24.10	17.1136	0.248783	0.418747	0.594112	0.552437	0.89221
ARHGEF11	1065.1	-0.178957	0.124792	-1.43405	0.151559	0.302767		CREB3L4	528.543	0.145605	0.0903934	1.61079	0.107226	0.473923
RP11-110J1.2	1.66538	1.02459	1.04343	0.981949	0.326125	0.518116		JTB	2851.21	0.0398968	0.063984	0.623543	0.532928	0.885317
ETV3	544.313	0.122484	0.0791666	1.54717	0.121822	0.257386		RP11-422P24.11	89.2761	0.362452	0.196153	1.84781	0.06463	0.355327
RP11-110J1.5	1.71673	1.06476	2.97557	0.357835	0.720467	0.844292		RAB13	2917.95	0.0010828	0.0657946	0.0164572	0.98687	0.999404
KIRREL	235.215	2.76822	0.138558	19.9788	8.42219e-89	2.51791e-86		RPS27	38295.1	0.415207	0.0720564	5.76225	8.29987e-09	4.64141e-07
RP11-144L1.8	3.76619	0.0124694	0.686366	0.0181672	0.985505	0.9924		NUP210L	3.03477	0.0026009	1.04839	0.00248086	0.998021	NA
DUSP23	133.409	-0.433137	0.14215	-3.04704	0.00231108	0.0101206		RP11-422P24.9	2.62937	0.745695	1.0781	0.691674	0.489142	NA
FCRL6	0.909132	-0.239401	1.51828	-0.157679	0.87471	NA		TPM3	16997.7	-0.0881813	0.0538388	-1.63788	0.101447	0.462121
SLAMF8	13.9241	-0.597477	0.377483	-1.58279	0.113469	0.244162		RN7SL431P	1.65844	-0.596445	1.33154	-0.447937	0.654199	NA
RP11-190A12.7	28.0217	-0.797266	0.297629	-2.67873	0.00739028	0.027182		C1orf189	1.62838	0.599216	1.38135	0.43379	0.664441	NA
RP11-190A12.4	17.388	-0.386157	0.334669	-1.15385	0.248563	0.430211		C1orf43	9124.57	0.0242836	0.056815	0.427416	0.669077	0.932075
VSIG8	2.28225	-2.44749	1.09075	-2.24386	0.0248417	0.0746394		UBAP2L	9429.15	-0.0387784	0.0577748	-0.6712	0.502093	0.869767
RP11-190A12.10	68.047	-1.48876	0.219033	-6.79695	1.06855e-11	1.91232e-10		SNORA58B	27.2593	0.531098	0.35064	1.51465	0.12986	0.524847
CFAP45	11.6664	-0.528534	0.435457	-1.21374	0.224846	0.401788		HAX1	3448.17	0.0495676	0.0718892	0.6895	0.490509	0.862933
TAGLN2	5933.35	-0.551254	0.0820316	-6.72001	1.81708e-11	3.15272e-10		AQP10	261.037	-0.0587199	0.125687	-0.467193	0.640362	0.92233
IGSF9	112.944	0.820676	0.150787	5.4426	5.2508e-08	6.08565e-07		ATP8B2	1860.55	0.0506936	0.0683868	0.741277	0.458526	0.84857
KCNJ10	9.06103	-0.776003	0.513144	-1.51225	0.13047	0.270438		RNU7-57P	1.32829	2.70952	1.84219	1.47082	0.14134	NA
PIGM	505.251	-0.674107	0.0825491	-8.16614	3.18406e-16	8.59364e-15		RP11-350G8.3	23.3603	0.230469	0.382914	0.601881	0.547253	0.889672
KCNJ9	4.38241	-1.16405	0.844703	-1.37806	0.168184	0.326714		IL6R	21.787	-0.749479	0.380043	-1.97209	0.0485995	0.296798
IGSF8	235.07	-0.452269	0.164449	-2.75021	0.00595579	0.0226859		RP11-350G8.7	1.31369	0.746602	1.53495	0.486403	0.626682	NA
CASQ1	13.4998	-1.82057	0.553754	-3.28768	0.00101016	0.00494871		TDRD10	2.14628	-2.4441	1.43755	-1.70018	0.0890966	NA
RP11-536C5.7	69.5453	-0.791809	0.178912	-4.42568	9.61371e-06	7.52037e-05		UBE2Q1	4111.94	-0.127696	0.0608507	-2.09851	0.03586	0.241287
PEA15	3016.49	0.0170045	0.053135	0.320024	0.74895	0.862705		RP11-61L14.2	672.135	-0.0631573	0.0880775	-0.717065	0.473334	0.854944
DCAF8	1118.75	-0.169359	0.0905473	-1.87039	0.0614297	0.152896		CHRNB2	1458.57	-0.088774	0.0708188	-1.25354	0.21001	0.652872
RP11-574F21.3	1127.48	-0.154808	0.0985642	-1.57063	0.116269	0.248832		RP11-61L14.6	223.334	-0.169463	0.127633	-1.32773	0.184268	0.618658
RP11-574F21.2	43.1743	-0.0424782	0.246469	-0.172347	0.863165	0.927735		ADAR	11042.2	-0.0097053	0.0557982	-0.173936	0.861916	0.978615
PEX19	1516.05	0.00694681	0.0856044	0.0811502	0.935323	0.966523		KCNN3	2.67731	1.12698	1.1051	1.0198	0.307825	NA
COPA	3777.69	-0.148618	0.0907396	-1.63785	0.101453	0.225034		PMVK	1187.01	-0.0355961	0.073772	-0.482515	0.62944	0.917522
RP11-179G5.4	15.6969	0.698554	0.397558	1.75711	0.0788988	0.185624		RP11-307C12.13	4.49342	-1.00528	0.854908	-1.17589	0.239638	NA
NCSTN	2380.01	-0.870107	0.0923025	-9.42669	4.23247e-21	1.58677e-19		PBXIP1	1127.37	0.13654	0.078393	1.74174	0.0815546	0.408815
NHLH1	3.51585	0.252046	0.810476	0.310985	0.755812	0.866001		PYGO2	4165.95	0.0433188	0.0587701	0.737088	0.461069	0.849751
VANGL2	829.942	0.0726078	0.0836749	0.867737	0.385538	0.578642		RP11-307C12.12	1295.57	0.188956	0.0709666	2.66261	0.00775382	0.0818663
RP11-312J18.5	9.35228	0.442326	0.526532	0.840075	0.400866	0.593323		SHC1	10647.2	0.128487	0.0589208	2.18068	0.0292074	0.210399
F11R	253.895	-0.427194	0.115536	-3.6975	0.000217733	0.00126901		CKS1B	4654.5	0.178611	0.0593242	3.01076	0.00260599	0.0350324
RP11-544M22.13	154.341	-0.572807	0.122343	-4.68198	2.84114e-06	2.46384e-05		MIR4258	11.5964	0.663833	0.549947	1.20709	0.227399	0.673734
RP11-544M22.3	1.76406	-0.113306	1.1608	-0.0976101	0.922242	0.960336		FLAD1	2377.85	0.154498	0.069904	2.21014	0.0270954	0.200169
TSTD1	38.2821	-0.462773	0.273217	-1.69379	0.0903045	0.205606		ZBTB7B	542.339	-0.0992409	0.103274	-0.960951	0.336577	0.777208
USF1	524.232	0.195327	0.101706	1.92051	0.0547937	0.13975		DCST2	15.8125	-0.100346	0.446999	-0.224489	0.822377	0.970039
ARHGAP30	9.88281	-0.460674	0.480389	-0.958959	0.337579	0.530435		DCST1	59.3826	-0.219034	0.24202	-0.905022	0.365454	0.796354
NECTIN4	10.2019	-0.0335448	0.431699	-0.0777042	0.938063	0.96825		RP11-307C12.11	60.6755	-0.265461	0.232216	-1.14317	0.25297	0.705039
KLHDC9	4.86515	-2.51773	0.803171	-3.13473	0.0017201	0.0078526		ADAM15	2187.66	-0.108632	0.0697921	-1.55651	0.119587	0.504865
PFDN2	922.544	0.561947	0.113984	4.93006	8.22028e-07	7.86254e-06		EFNA4	477.139	0.195434	0.100601	1.94265	0.0520579	0.309218
NIT1	560.664	-0.0242906	0.10535	-0.230571	0.817648	0.902567		RP11-540D14.8	175.806	0.0831356	0.148054	0.561522	0.574441	0.901841
DEDD	659.903	0.181053	0.0869237	2.0829	0.0372608	0.103156		EFNA3	226.083	0.0990922	0.128558	0.770799	0.440826	0.840037
UFC1	1660.65	0.0247261	0.0903455	0.273683	0.784328	0.882441		EFNA1	348.831	0.232636	0.115498	2.01419	0.0439896	0.278649
RP11-297K8.2	343.708	-0.167234	0.130354	-1.28292	0.199521	0.36911		SLC50A1	1110.08	0.0394997	0.0850202	0.464592	0.642224	0.923284
USP21	614.316	0.410781	0.0923374	4.44869	8.63942e-06	6.81308e-05		DPM3	339.628	0.26129	0.113524	2.30162	0.0213564	0.17018
PPOX	191.285	-0.176492	0.127514	-1.38409	0.16633	0.324001		RP11-201K10.1	4.11748	-0.333201	0.867133	-0.384255	0.700789	NA
B4GALT3	845.958	-0.17337	0.0994914	-1.74256	0.0814101	0.189878		KRTCAP2	1424.52	-0.0277105	0.0705401	-0.392833	0.694443	0.941672
ADAMTS4	307.177	-0.637148	0.100119	-6.36387	1.96729e-10	3.09341e-09		RP11-201K10.3	1349.57	-0.0316438	0.0702754	-0.450282	0.652507	0.925918
NDUFS2	2248.8	-0.0302718	0.081865	-0.369777	0.711549	0.838434		TRIM46	397.392	-0.177811	0.103198	-1.72301	0.0848867	0.417638
FCER1G	3.93581	-0.939969	0.722444	-1.3011	0.193226	0.360997		MUC1	31.0928	-0.180816	0.331528	-0.545401	0.585478	0.904468
TOMM40L	342.215	0.282326	0.0996155	2.83415	0.00459472	0.0182466		RP11-263K19.4	987.559	-0.130715	0.087565	-1.49277	0.135496	0.536279
MIR5187	5.94789	-0.0159892	0.58933	-0.0271311	0.978355	0.988604		THBS3	1836.55	-0.120284	0.0756212	-1.59062	0.111696	0.485889
NR1I3	161.672	0.341454	0.122413	2.78936	0.00528131	0.0204916		MTX1	971.359	0.033564	0.0882621	0.380277	0.70374	0.945644
PCP4L1	1.66503	1.78364	1.28086	1.39253	0.163763	0.320448		RP11-263K19.6	56.124	-0.0511806	0.236652	-0.21627	0.828777	0.971186
MPZ	7.26379	0.00502001	0.535512	0.00937421	0.992521	0.995512		GBAP1	447.442	-0.0466379	0.098064	-0.475586	0.634369	0.919583
SDHC	1515.89	-0.10103	0.0765598	-1.31962	0.186961	0.352664		RP11-263K19.9	153.318	0.0259252	0.148883	0.174131	0.861762	0.978615
CFAP126	115.889	-0.308887	0.155566	-1.98557	0.0470809	0.124025		GBA	1730.08	-0.159147	0.076668	-2.07579	0.0379131	0.250757
RP11-122G18.12	2.14562	0.314228	1.01889	0.308404	0.757775	0.867224		FAM189B	970.539	0.0346927	0.0814473	0.425953	0.670142	0.932749
FCRLB	1.92526	-0.116936	1.02811	-0.113739	0.909445	0.954168		SCAMP3	2789.17	-0.0446887	0.0637639	-0.700846	0.483399	0.859402
DUSP12	572.129	0.4426	0.0775463	5.70756	1.14604e-08	1.43758e-07		CLK2	1800.44	0.0745556	0.0727914	1.02424	0.305723	0.75555
ATF6	1195.44	-0.661712	0.0892843	-7.41129	1.25079e-13	2.68823e-12		HCN3	277.704	-0.216648	0.117939	-1.83694	0.0662184	0.361335
RP11-456P18.2	3.83114	0.250071	0.709094	0.352662	0.724342	0.847383		PKLR	41.317	-0.100414	0.278553	-0.360485	0.718485	0.949587
OLFML2B	14.13	0.684409	0.426833	1.60346	0.108834	0.236763		FDPS	5167.59	0.00593461	0.0615776	0.096376	0.923222	0.98888
NOS1AP	6.33008	0.731524	0.561294	1.30328	0.192479	0.360076		RUSC1-AS1	3491.15	0.0353922	0.0645304	0.548457	0.583378	0.903955
RP11-565P22.6	2.24266	0.724543	0.861034	0.84148	0.400079	0.592609		RUSC1	1595.56	-0.0730924	0.071274	-1.02551	0.305121	0.755129
C1orf226	21.3223	0.819423	0.318085	2.57612	0.00999168	0.0351109		ASH1L	2701.39	0.0890785	0.058697	1.5176	0.129116	0.523566
SPATA46	1.7062	-0.795251	1.12266	-0.708362	0.478721	0.664086		MIR555	68.482	0.105022	0.214306	0.490055	0.624095	0.916452
UHMK1	1446.03	-1.03627	0.121287	-8.54395	1.29714e-17	3.85994e-16		RP11-29H23.1	57.0804	0.270052	0.236899	1.13994	0.25431	0.706462
UAP1	875.468	0.0697344	0.0777572	0.896822	0.369814	0.563702		RP11-29H23.7	5.16185	0.668489	0.78365	0.853046	0.393634	NA
RP11-359K18.4	1.58136	1.07659	1.10868	0.97106	0.331518	0.523652		RP11-29H23.2	2.52453	1.43536	1.19974	1.19639	0.231544	NA
DDR2	2716.61	0.0965907	0.101724	0.949534	0.342349	0.535429		RP11-29H23.6	1.83777	0.763237	1.38148	0.552479	0.58062	NA
HSD17B7	122.062	-0.344379	0.151987	-2.26584	0.0234609	0.0713745		RP11-29H23.4	4.33172	-0.00490981	0.855077	-0.00574195	0.995419	NA
RGS4	4612.04	-0.553091	0.0658131	-8.40397	4.31632e-17	1.2457e-15		MSTO1	709.343	-0.0949054	0.0837779	-1.13282	0.257289	0.709915
RGS5	134959	-1.0568	0.0589106	-17.939	5.84929e-72	1.27476e-69		RP11-29H23.5	788.647	-0.037312	0.0872267	-0.427759	0.668826	0.932074
RP11-267N12.1	69.8973	-0.890668	0.19054	-4.67445	2.94744e-06	2.54623e-05		YY1AP1	2095.53	-0.00367204	0.0706337	-0.0519871	0.958539	0.992794
RP11-267N12.3	53.5251	0.016342	0.200387	0.081552	0.935003	0.96646		DAP3	4804.63	0.0250661	0.0604824	0.414437	0.678554	0.93553
RP11-77M5.1	1.03957	0.0553796	1.36518	0.0405658	0.967642	NA		RP11-243J18.3	228.983	-0.0507038	0.144751	-0.350284	0.726126	0.951272
NUF2	1425.3	0.509181	0.0856163	5.94725	2.72693e-09	3.74495e-08		GON4L	2611.47	0.00795401	0.0704213	0.112949	0.910071	0.985546
PBX1	492.946	0.202807	0.11364	1.78465	0.0743186	0.177039		SYT11	4309.57	-0.293145	0.0569534	-5.1471	2.64549e-07	1.08975e-05
MGST3	703.682	0.0947515	0.0796822	1.18912	0.234393	0.413232		RIT1	1078.66	-0.101859	0.0726651	-1.40175	0.160989	0.584161
ALDH9A1	1060.59	-0.0448615	0.0751156	-0.597232	0.550352	0.722146		KIAA0907	2062.88	0.095043	0.062654	1.51695	0.129279	0.523983
RP11-466F5.6	2.23739	3.71876	1.21243	3.06721	0.00216069	0.0095571		SNORA80E	2.3137	1.86362	1.32155	1.41018	0.158488	NA
RP11-466F5.10	1.65019	0.669211	1.1253	0.594697	0.552046	0.723618		SCARNA4	2.00886	-0.50497	1.32158	-0.382096	0.70239	NA
TMCO1	2474.55	-0.112927	0.0880208	-1.28296	0.199506	0.36911		ARHGEF2	1436.28	-0.172317	0.0688796	-2.50172	0.0123593	0.114251
RP11-466F5.8	8.25746	0.293129	0.608576	0.481664	0.630044	0.781093		MIR6738	1.33603	0.738324	1.49114	0.49514	0.620501	NA
UCK2	1057.16	0.420267	0.0641481	6.55152	5.69548e-11	9.42583e-10		RP11-336K24.12	14.664	-0.0788916	0.46574	-0.16939	0.86549	0.979206
RP11-525G13.2	250.957	0.431876	0.110101	3.92256	8.76142e-05	0.000555486		SSR2	14325.1	-0.0340406	0.0620307	-0.548771	0.583163	0.903955
MIR3658	61.6575	0.336124	0.246424	1.36401	0.172565	0.332828		UBQLN4	4569.05	0.0110452	0.0563713	0.195936	0.84466	0.975262
FAM78B	179.362	0.614172	0.128531	4.77839	1.76707e-06	1.58791e-05		LAMTOR2	2011.42	0.0405209	0.0665511	0.608869	0.542611	0.887679
RP11-9L18.2	7.80316	-0.475402	0.566487	-0.839211	0.401351	0.593776		RAB25	5.08879	0.296391	0.821758	0.36068	0.718339	NA
RP11-479J7.2	1.59136	1.07272	1.17718	0.911265	0.362156	0.55601		MEX3A	6667.43	-0.00697694	0.0551263	-0.126563	0.899286	0.985186
POGK	1780.42	0.0652708	0.0771958	0.845522	0.397819	0.590575		LMNA	5384.76	-0.274627	0.0757735	-3.62431	0.000289736	0.00545367
TADA1	416.139	0.11449	0.0954888	1.19899	0.230532	0.408444		SEMA4A	15.9404	0.151502	0.457033	0.33149	0.740274	0.954148
RP1-9E21.5	3.20921	0.988434	0.935757	1.05629	0.290834	0.480001		SLC25A44	1854.47	-0.0983657	0.067253	-1.46262	0.143571	0.553261
DUSP27	1.52176	-2.32148	1.34221	-1.7296	0.0837017	0.194061		PMF1-BGLAP	1470.42	0.107645	0.0728852	1.47691	0.139699	0.54556
POU2F1	497.322	0.0371491	0.118305	0.31401	0.753514	0.864995		PMF1	2193.9	0.0591959	0.0678848	0.872005	0.383206	0.808835
CREG1	632.674	-0.987895	0.0792974	-12.4581	1.26347e-35	9.75593e-34		BGLAP	57.5922	0.11204	0.23393	0.478947	0.631976	0.918533
RCSD1	4.24372	-2.63721	0.841974	-3.13217	0.00173517	0.00791518		PAQR6	282.003	0.245449	0.13145	1.86725	0.0618671	0.345669
MPZL1	2056.63	-0.340477	0.0780795	-4.36064	1.29681e-05	9.83422e-05		SMG5	4105.37	-0.061939	0.0700596	-0.88409	0.376648	0.80449
ADCY10	4.66043	2.47759	0.734962	3.37104	0.000748847	0.00379864		TMEM79	826.679	-0.00295864	0.094837	-0.0311971	0.975112	0.996438
RP1-313L4.3	0.947995	-0.0539401	1.7242	-0.0312841	0.975043	NA		GLMP	1932.45	0.0672999	0.0705885	0.953412	0.340381	0.780623
MPC2	321.711	-0.025785	0.120663	-0.213695	0.830785	0.910303		CCT3	18498.8	0.0176173	0.0559797	0.314709	0.752983	0.956062
DCAF6	686.957	-0.0748769	0.0779664	-0.960373	0.336867	0.529503		TSACC	34.9884	0.316511	0.297072	1.06543	0.286679	0.737457
RP4-702J19.1	5.06485	0.418236	0.639376	0.654132	0.513027	0.691839		RHBG	17.2846	-0.514308	0.431207	-1.19272	0.23298	0.681856
GPR161	1134.37	0.233036	0.103246	2.25709	0.0240025	0.0726808		C1orf61	272.066	0.139175	0.129239	1.07688	0.281533	0.732962
TIPRL	1412.84	-0.0521605	0.0894222	-0.583306	0.559688	0.729207		RP11-98G7.1	21.3472	0.0688344	0.378533	0.181845	0.855704	0.977776
SFT2D2	822.401	0.0276411	0.0858418	0.322	0.747452	0.861951		MEF2D	735.775	0.109458	0.10595	1.03311	0.301553	0.751955
ANKRD36BP1	72.2837	-0.250648	0.216624	-1.15706	0.247246	0.429111		IQGAP3	2909.22	0.000989302	0.0680938	0.0145285	0.988408	0.999504
TBX19	37.3806	0.852551	0.232771	3.66262	0.000249651	0.0014339		TTC24	3.00409	0.295658	1.00475	0.294259	0.76856	NA
ATP1B1	2298.73	-1.18628	0.0694606	-17.0785	2.14473e-65	4.20278e-63		NAXE	2756.41	0.0339452	0.064533	0.526014	0.598879	0.90828
NME7	620.296	-0.0641432	0.120765	-0.531142	0.595321	0.757064		GPATCH4	4671.22	-0.0900501	0.0585128	-1.53898	0.123809	0.514642
BLZF1	886.17	-0.0903289	0.0746058	-1.21075	0.225992	0.403315		HAPLN2	3.43792	-0.702304	0.958083	-0.73303	0.46354	NA
CCDC181	210.623	0.164764	0.112786	1.46085	0.144056	0.291727		RP11-284F21.9	8.10075	-0.169697	0.618621	-0.274314	0.783843	NA
SLC19A2	210.115	-0.0974115	0.11695	-0.832934	0.404882	0.597173		BCAN	139.778	-0.976596	0.162834	-5.99749	2.00397e-09	1.24356e-07
RP1-206D15.5	1.92144	0.141551	1.19705	0.11825	0.905869	0.952323		RP11-284F21.10	16.0046	-0.381837	0.441216	-0.865419	0.386809	0.809826
RP1-206D15.6	5.62791	-1.40448	0.62832	-2.23529	0.0253984	0.0758633		RP11-284F21.7	3.97132	-1.26766	0.915796	-1.38421	0.166294	NA
C1orf112	825.354	0.261301	0.0899981	2.90341	0.00369125	0.015109		NES	7388.36	-0.216883	0.0683052	-3.1752	0.00149735	0.0220049
METTL18	167.615	0.144431	0.161872	0.892254	0.372257	0.565773		RP11-66D17.3	15.6426	0.175795	0.447345	0.392973	0.694339	0.941672
SCYL3	576.986	0.0873738	0.0830626	1.0519	0.292844	0.482432		CRABP2	434.563	0.58154	0.102556	5.67049	1.42393e-08	7.4842e-07
RN7SL333P	2.57123	0.161239	0.867757	0.185811	0.852593	0.921725		RP11-66D17.5	16.3442	-0.122049	0.433672	-0.281431	0.77838	0.961305
KIFAP3	700.024	0.201052	0.0839851	2.3939	0.0166704	0.053894		ISG20L2	3658.66	-0.0101049	0.0646631	-0.15627	0.87582	0.981866
RP11-332H17.1	46.1372	0.134072	0.268787	0.498803	0.617918	0.772736		RRNAD1	601.478	0.0191511	0.086279	0.221967	0.82434	0.970039
RP11-576I22.2	1.87131	-0.0865626	1.12724	-0.0767916	0.938789	0.968656		MRPL24	3070.98	0.0303729	0.0677496	0.448311	0.653929	0.926422
GORAB	215.416	0.187839	0.15426	1.21768	0.223345	0.40023		HDGF	19312.2	0.0934146	0.0528274	1.7683	0.0770111	0.395091
FMO4	1.92295	0.294781	1.08306	0.272174	0.785488	0.882916		PRCC	3123.96	-0.078745	0.0613562	-1.28341	0.199349	0.639894
PRRC2C	4617.65	-0.10989	0.207219	-0.530306	0.5959	0.75747		SH2D2A	1.86072	-3.2383	1.58744	-2.03996	0.0413547	NA
RP4-560B9.2	1.92756	0.35939	0.967212	0.371573	0.710211	0.837578		NTRK1	593.01	-0.618246	0.108286	-5.7094	1.13372e-08	6.09203e-07
VAMP4	265.609	-0.0834362	0.100063	-0.833841	0.404371	0.596736		INSRR	445.528	-0.255069	0.104348	-2.44441	0.0145089	0.128672
METTL13	887.407	0.285107	0.0746719	3.81813	0.000134467	0.000816783		PEAR1	996.25	-0.0267303	0.0734309	-0.364019	0.715843	0.948855
DNM3	46.807	0.674941	0.225092	2.99851	0.00271306	0.0116105		LRRC71	20.204	-0.338054	0.399466	-0.846263	0.397406	0.817461
DNM3OS	607.13	1.53897	0.0930418	16.5406	1.87191e-61	3.30691e-59		ARHGEF11	2319.97	-0.0400097	0.0687279	-0.582147	0.560467	0.893755
MIR214	98.4712	2.06067	0.21429	9.61631	6.82366e-22	2.6743e-20		RP11-110J1.2	4.138	1.3732	0.896825	1.53118	0.125725	NA
MIR3120	73.5314	2.14659	0.265465	8.08617	6.1572e-16	1.62789e-14		ETV3	894.984	-0.00425034	0.0807983	-0.0526043	0.958047	0.992794
MIR199A2	45.1765	1.49144	0.229356	6.50273	7.88756e-11	1.28443e-09		KIRREL	151.265	0.952583	0.157371	6.05311	1.42074e-09	8.9904e-08
PIGC	486.099	0.205203	0.0985336	2.08257	0.0372903	0.103201		RP11-144L1.2	1.35097	-0.0430149	1.52332	-0.0282376	0.977473	NA
C1orf105	10.508	1.21655	0.466419	2.60828	0.00909986	0.0324019		RP11-144L1.8	35.9681	-0.0794341	0.31089	-0.255506	0.798332	0.964881
SUCO	1402.93	-0.02076	0.0818427	-0.253658	0.79976	0.891915		DUSP23	443.655	-0.202449	0.100029	-2.02389	0.0429815	0.274241
RP3-471M13.2	2.64777	0.96314	0.915933	1.05154	0.29301	0.482638		FCRL6	1.33079	0.0257538	1.60214	0.0160746	0.987175	NA
TNFSF18	1.93505	0.97301	1.05273	0.92427	0.355346	0.548762		SLAMF8	14.5322	-0.241615	0.471764	-0.512153	0.608544	0.912093
TNFSF4	29.1148	-0.666811	0.282103	-2.36372	0.0180927	0.0576528		RP11-190A12.7	28.303	-0.388233	0.332138	-1.16889	0.242448	0.691575
RP11-296O14.3	22.8963	0.431783	0.306349	1.40945	0.158703	0.313229		RP11-190A12.4	21.4646	-0.204455	0.380253	-0.537681	0.590797	0.905729
PRDX6	3272.67	-0.033992	0.0854827	-0.397647	0.69089	0.823875		VSIG8	2.27824	-0.827046	1.17147	-0.705992	0.480193	NA
SLC9C2	9.1962	-1.02743	0.532168	-1.93064	0.053527	0.137376		RP11-190A12.10	35.507	-0.545206	0.297091	-1.83515	0.0664841	0.362207
RP3-436N22.3	3.7607	0.52125	0.781228	0.667219	0.504633	0.684835		CFAP45	17.5135	-0.258293	0.438761	-0.588687	0.556071	0.893026
ANKRD45	209.342	-0.340281	0.114896	-2.96165	0.00305996	0.0128565		TAGLN2	13573.7	-0.245648	0.0563967	-4.35572	1.32629e-05	0.000355345
KLHL20	451.435	-0.49556	0.0902124	-5.49326	3.94573e-08	4.6564e-07		IGSF9	653.307	-0.0569597	0.10753	-0.529709	0.596314	0.907623
CENPL	313.906	0.162846	0.12245	1.3299	0.183553	0.347989		KCNJ10	8.9046	0.770976	0.604829	1.2747	0.202415	0.643753
DARS2	1544.4	0.296799	0.0695899	4.26497	1.99933e-05	0.000146014		PIGM	713.93	0.139889	0.0948368	1.47505	0.140198	0.546834
GAS5-AS1	148.654	0.323118	0.129338	2.49825	0.0124808	0.0423332		KCNJ9	4.0044	-0.746159	0.890112	-0.838275	0.401876	NA
GAS5	2091.62	0.0594286	0.0989369	0.600672	0.548058	0.720107		IGSF8	953.628	-0.442033	0.0882425	-5.0093	5.46295e-07	2.0728e-05
ZBTB37	379.308	-0.296387	0.156556	-1.89317	0.0583351	0.146839		CASQ1	5.5775	-0.489495	0.762263	-0.642161	0.520769	NA
SERPINC1	1.73688	-0.853006	1.26796	-0.672738	0.501114	0.682021		RP11-536C5.7	355.614	-0.324375	0.124294	-2.60974	0.00906115	0.0918384
RC3H1	416.968	0.0427439	0.0953431	0.448316	0.653925	0.79812		PEA15	6359.02	-0.339384	0.0573018	-5.92275	3.16607e-09	1.92739e-07
RP11-160H22.5	1.17508	-0.796252	1.36041	-0.585302	0.558345	0.728258		DCAF8	2187.29	-0.0204191	0.0655624	-0.311446	0.755462	0.956348
RABGAP1L	264.82	-0.349831	0.136318	-2.56628	0.0102796	0.0359817		RP11-574F21.3	2605	-0.0185146	0.0649998	-0.284841	0.775766	0.961251
CACYBP	2057.92	0.623755	0.0909919	6.85506	7.12815e-12	1.30575e-10		RP11-574F21.2	138.747	0.00091807	0.167769	0.00547223	0.995634	0.999504
MRPS14	471.882	0.0804245	0.0959287	0.838377	0.401819	0.594242		RP11-179G5.1	21.7797	0.280177	0.373971	0.749195	0.45374	0.846715
KIAA0040	143.391	-1.1039	0.147282	-7.49514	6.6228e-14	1.45695e-12		PEX19	3157.96	0.0294827	0.0587395	0.501923	0.615721	0.913893
TNR	2.1383	-1.00271	1.08464	-0.924464	0.355245	0.548642		COPA	6398.05	-0.0181343	0.0534338	-0.339379	0.734325	0.952888
RP11-318C24.2	7.36124	-0.0370983	0.52866	-0.0701742	0.944055	0.970729		RP11-179G5.4	6.78474	-0.483329	0.680165	-0.710606	0.477328	NA
RP11-318C24.1	1.14885	-0.434668	1.26356	-0.344004	0.730843	0.851464		NCSTN	2911.91	0.0396762	0.0642284	0.617736	0.536749	0.885317
RFWD2	792.191	0.067519	0.0982777	0.687022	0.492069	0.674616		NHLH1	5.13639	0.459376	0.787516	0.583324	0.559675	NA
RP11-195C7.1	3.42305	0.676087	0.850234	0.795178	0.42651	0.61775		VANGL2	1403.72	-0.0548771	0.0712844	-0.769834	0.441399	0.840083
RF00066	6.46812	1.23663	0.621859	1.98861	0.0467444	0.123349		RP11-312J18.5	7.95316	-1.00941	0.646477	-1.5614	0.11843	NA
PAPPA2	4.21076	-1.65997	0.856741	-1.93754	0.0526791	0.135543		F11R	540.961	0.11938	0.0898536	1.32861	0.183978	0.618413
ASTN1	123.725	-3.0651	0.180647	-16.9673	1.43293e-64	2.73889e-62		RP11-544M22.13	402.796	0.118188	0.101582	1.16348	0.244635	0.693089
BRINP2	5.80906	-0.590058	0.56952	-1.03606	0.300173	0.490178		RP11-544M22.3	1.69292	-0.0226171	1.37617	-0.0164348	0.986887	NA
SEC16B	2.5544	5.18673	1.23059	4.21484	2.49959e-05	0.000178752		TSTD1	254.938	-0.0318359	0.125815	-0.253038	0.800239	0.964942
RP4-798P15.3	2.72783	5.28385	1.22442	4.3154	1.59312e-05	0.000118501		USF1	1592.82	0.0537076	0.0746825	0.719145	0.472051	0.854249
RP11-21M7.1	6.1971	-0.312525	0.615412	-0.507831	0.611572	0.768304		ARHGAP30	21.0453	0.205544	0.39699	0.517757	0.604628	0.910643
RASAL2	450.848	-0.248576	0.112588	-2.20784	0.0272557	0.0804627		NECTIN4	8.87892	-0.527446	0.594613	-0.887042	0.375056	0.802717
RP4-593C16.2	6.25625	0.207636	0.606282	0.342475	0.731993	0.852094		KLHDC9	9.47278	-1.22545	0.609633	-2.01015	0.044415	0.280319
TEX35	8.68533	0.590974	0.520679	1.13501	0.256373	0.440265		PFDN2	3318.94	-0.0134249	0.0632975	-0.212092	0.832035	0.971819
C1orf220	18.2401	-0.0552936	0.322514	-0.171446	0.863873	0.928197		NIT1	1427.93	0.116925	0.0683343	1.71108	0.0870669	0.423812
RP5-1098D14.1	1.55686	0.722854	1.1822	0.611448	0.540903	0.714772		DEDD	1595.91	0.0592739	0.0708927	0.836107	0.403095	0.820522
RP11-428K3.1	1.92943	-0.255253	1.09123	-0.233914	0.815052	0.900951		UFC1	4116.63	-0.0792108	0.0632652	-1.25204	0.210554	0.652882
RALGPS2	454.395	0.0414587	0.0901739	0.459763	0.645686	0.792252		RP11-297K8.2	1028.2	-0.0988813	0.077586	-1.27447	0.202496	0.643753
ANGPTL1	9.32475	-1.10437	0.579075	-1.90712	0.056505	0.143149		USP21	1365.88	0.109003	0.0689451	1.58101	0.113875	0.491942
FAM20B	2043.57	-0.0984402	0.0690429	-1.42578	0.153931	0.30614		PPOX	710.485	-0.0377757	0.0865231	-0.436596	0.662404	0.929834
TOR3A	811.645	0.168351	0.0768669	2.19017	0.0285121	0.0834117		B4GALT3	2449.7	-0.132763	0.0654851	-2.02738	0.0426241	0.272502
ABL2	773.973	-0.0892719	0.0967094	-0.923094	0.355958	0.549334		ADAMTS4	711.541	-0.238262	0.0907411	-2.62574	0.00864619	0.0889546
RF00272	1.43398	-1.66053	1.31584	-1.26195	0.206965	0.378736		NDUFS2	5871.89	-0.0870375	0.0582523	-1.49415	0.135137	0.535638
SOAT1	1154.42	0.0466265	0.086155	0.541193	0.588374	0.751839		FCER1G	7.50459	-1.81721	0.694753	-2.61562	0.00890655	NA
AXDND1	4.34538	-0.209423	0.69421	-0.301671	0.762903	0.870502		TOMM40L	878.982	-0.0132026	0.0809001	-0.163197	0.870363	0.980121
RP11-545A16.3	3.16828	1.60511	0.847639	1.89363	0.0582743	0.146751		MIR5187	43.1615	-0.0860501	0.273018	-0.315181	0.752624	0.956062
TDRD5	16.717	0.756047	0.37864	1.99674	0.0458533	0.121561		NR1I3	308.171	-0.0490868	0.115022	-0.426758	0.669555	0.932211
RP11-12M5.1	3.54254	0.398392	0.782355	0.509221	0.610597	0.767492		MPZ	27.2268	-0.3292	0.340455	-0.966941	0.333573	0.775063
FAM163A	1023.57	0.67502	0.0786888	8.57835	9.62467e-18	2.88852e-16		SDHC	3702.88	0.0685302	0.0570731	1.20074	0.22985	0.677022
RP11-12M5.3	251.496	0.851027	0.113281	7.51253	5.79938e-14	1.28429e-12		CFAP126	181.578	-0.212652	0.137144	-1.55058	0.121002	0.507702
RP11-12M5.4	4.76471	0.54822	0.718019	0.763518	0.445155	0.635119		RP11-122G18.12	7.87123	0.0356544	0.671049	0.0531323	0.957627	NA
TOR1AIP2	1863.98	-0.0559884	0.0752656	-0.743877	0.456951	0.645053		RNU6-481P	1.64174	0.585391	1.39278	0.420305	0.674263	NA
RP11-533E19.7	3.60314	0.545647	0.808703	0.674719	0.499855	0.681039		RP11-122G18.7	5.74899	-0.355325	0.760603	-0.467162	0.640384	NA
TOR1AIP1	1597.57	-0.282467	0.0674698	-4.18658	2.83192e-05	0.000200235		FCRLB	2.66226	0.357137	1.06368	0.335755	0.737056	NA
RP11-533E19.5	1.85558	-0.143197	1.07906	-0.132706	0.894426	0.946265		DUSP12	1274.53	-0.0219054	0.078936	-0.277509	0.781389	0.961915
CEP350	1377.62	-0.0449911	0.144376	-0.311625	0.755326	0.865868		ATF6	1629.18	-0.0497451	0.0691957	-0.718905	0.4722	0.854285
QSOX1	795.235	-0.562912	0.0906649	-6.20871	5.3423e-10	7.99083e-09		RP11-456P18.2	6.60208	-0.594498	0.693981	-0.856648	0.391639	NA
LHX4	134.604	-0.0626023	0.184094	-0.340056	0.733814	0.853372		OLFML2B	23.0399	-0.0351578	0.37469	-0.0938316	0.925243	0.989139
ACBD6	737.942	0.221796	0.0683303	3.24594	0.00117063	0.0056261		NOS1AP	30.4837	-0.151829	0.32376	-0.468957	0.639101	0.921827
XPR1	5185.89	-0.870462	0.0876956	-9.92595	3.21036e-23	1.3562e-21		RP11-565P22.6	24.2663	-0.125485	0.354322	-0.354154	0.723223	0.950796
RP11-46A10.2	15.4868	-0.78939	0.395609	-1.99538	0.0460013	0.121857		C1orf226	99.19	-0.133993	0.181013	-0.740238	0.459155	0.848979
KIAA1614	114.648	-0.29552	0.165721	-1.78324	0.0745471	0.177485		SPATA46	5.39039	-1.38296	0.827212	-1.67183	0.0945584	NA
RP11-46A10.5	146.479	-0.0691336	0.132214	-0.522893	0.601049	0.76045		UHMK1	1295.29	-0.0637014	0.0820459	-0.776412	0.437506	0.838513
RP11-46A10.4	44.8135	-0.460962	0.221664	-2.07955	0.037567	0.103819		UAP1	1637.85	0.0804991	0.0669617	1.20217	0.229299	0.676176
RP11-46A10.6	3.07456	-1.60147	0.896282	-1.78679	0.0739716	0.176411		RP11-359K18.4	2.50014	1.44325	1.19428	1.20848	0.226864	NA
RP11-46A10.8	2.33265	-1.23328	0.955769	-1.29036	0.196927	0.365819		DDR2	4032	0.0773359	0.059409	1.30175	0.193	0.630594
STX6	724.573	0.0596193	0.071195	0.837409	0.402363	0.594743		HSD17B7	316.813	0.0919525	0.117135	0.785015	0.432445	0.835286
MR1	32.4417	-3.29581	0.348867	-9.44717	3.48117e-21	1.31143e-19		RGS4	6010.11	0.113707	0.0753982	1.50808	0.131533	0.52902
IER5	393.456	0.0660444	0.0915726	0.721224	0.470772	0.65698		RGS5	121375	-0.072644	0.0666117	-1.09056	0.275467	0.729235
GLUL	2309.28	0.282924	0.0556276	5.08603	3.65642e-07	3.71683e-06		RP11-267N12.1	139.221	0.41619	0.165439	2.51567	0.0118807	0.110785
RNASEL	1.25376	0.515564	1.58611	0.325049	0.745144	0.860257		RP11-267N12.3	98.2996	0.155354	0.185818	0.836053	0.403125	0.820522
RGS16	456.596	0.262459	0.0988748	2.65445	0.00794366	0.0289299		NUF2	2675.52	0.138818	0.0934879	1.48488	0.137577	0.540667
RP11-317P15.4	9.34025	0.604256	0.492977	1.22573	0.220301	0.396236		RP11-541J2.2	2.80301	-0.131472	1.09641	-0.119911	0.904553	NA
RGS8	3.18663	-0.369091	0.926088	-0.398548	0.690226	0.823532		PBX1	391.978	0.0830724	0.109449	0.759003	0.447851	0.84431
NPL	172.24	0.321315	0.127834	2.51354	0.0119528	0.040886		RP11-403P14.1	2.01084	3.35381	1.55649	2.15473	0.0311829	NA
DHX9	7073.87	0.343933	0.0806098	4.26663	1.98444e-05	0.000145018		MGST3	2152.54	0.0928388	0.0656093	1.41503	0.157061	0.577888
LAMC1	5532.78	-0.529952	0.105698	-5.01382	5.33609e-07	5.26809e-06		ALDH9A1	2419.11	-0.00772873	0.0686684	-0.112551	0.910386	0.985546
RP11-181K3.4	7.31112	0.323074	0.616279	0.524234	0.600116	0.760029		RP11-466F5.6	2.15909	0.671051	1.19428	0.56189	0.574191	NA
LAMC2	1.41157	1.09487	1.36821	0.800219	0.423584	0.615117		RP11-466F5.10	2.62586	-1.12787	1.10734	-1.01854	0.308422	NA
NMNAT2	41.3172	-2.02718	0.283658	-7.14658	8.89636e-13	1.76407e-11		TMCO1	3859.21	0.095452	0.0723801	1.31876	0.187249	0.622362
RP11-74N20.1	8.65802	-0.167801	0.464832	-0.360992	0.718105	0.843092		RP11-466F5.8	14.8362	-0.290118	0.470184	-0.61703	0.537215	0.885317
SMG7	1999.48	0.0339201	0.0802878	0.422481	0.672674	0.811119		UCK2	3472.99	0.0457467	0.0656447	0.696884	0.485876	0.860503
NCF2	3.25409	-0.446871	0.786404	-0.568246	0.569868	0.737227		RP11-525G13.2	754.787	0.0497718	0.0932	0.534032	0.593319	0.906184
ARPC5	1877.66	-0.170394	0.106922	-1.59363	0.11102	0.240266		MIR3658	202.333	0.12437	0.135221	0.919756	0.3577	0.790959
RGL1	478.909	-0.192385	0.0944761	-2.03633	0.0417168	0.112788		FAM78B	223.923	0.281137	0.138025	2.03686	0.0416638	0.268505
COLGALT2	109.594	-0.783366	0.15948	-4.912	9.01512e-07	8.54915e-06		RP11-375H19.2	1.12454	-2.45035	1.82142	-1.3453	0.178529	NA
TSEN15	653.34	0.103143	0.119736	0.86142	0.389007	0.582051		RP11-9L18.2	16.693	0.0537191	0.432182	0.124298	0.90108	0.985186
RP11-382D12.2	6.42606	0.220046	0.58458	0.376417	0.706607	0.835006		RP11-54B9.2	12.7243	-0.788207	0.506003	-1.55771	0.119302	0.504865
C1orf21	1498.08	-0.335673	0.0741224	-4.52863	5.9367e-06	4.84049e-05		POGK	3228.09	-0.0200217	0.0603773	-0.33161	0.740184	0.954148
EDEM3	2430.7	-0.29987	0.0992388	-3.0217	0.00251358	0.0108807		TADA1	886.145	0.0661076	0.0811736	0.814399	0.415417	0.826323
FAM129A	320.509	-1.14502	0.116005	-9.87042	5.59306e-23	2.31037e-21		RP1-9E21.5	5.68312	0.503858	0.73826	0.682494	0.494927	NA
RNF2	485.285	0.218409	0.0968043	2.25619	0.0240586	0.0728316		RP11-277B15.3	3.1371	-0.455741	1.01394	-0.449474	0.65309	NA
FTHL25	1.08966	0.0926635	1.37604	0.0673406	0.946311	NA		POU2F1	824.795	0.0678072	0.0793218	0.854837	0.392641	0.81384
TRMT1L	534.827	0.0857383	0.0886585	0.967062	0.333513	0.525592		CREG1	483.445	0.0143656	0.123819	0.116021	0.907636	0.985546
SWT1	154.002	0.269356	0.135033	1.99475	0.0460705	0.122012		RCSD1	3.13209	0.146233	0.975002	0.149982	0.880779	NA
CTA-253N17.1	14.2652	-0.334385	0.40797	-0.819631	0.412427	0.6046		MPZL1	2967.96	-0.0401024	0.0648082	-0.618786	0.536057	0.885317
RP4-635A23.4	1.664	-0.199154	1.11583	-0.178481	0.858345	0.924857		ADCY10	4.1113	-1.08662	0.896031	-1.2127	0.225243	NA
RP4-635A23.6	8.05961	0.126977	0.594334	0.213645	0.830824	0.910303		RP1-313L4.4	1.85648	-0.312297	1.33194	-0.234468	0.814622	NA
IVNS1ABP	2641.36	0.118027	0.0671756	1.75699	0.0789199	0.185648		RP1-313L4.3	1.19716	-1.3448	1.72822	-0.778141	0.436486	NA
GS1-279B7.2	4.91337	-0.314823	0.745419	-0.422344	0.672774	0.811119		MPC2	720.976	0.166588	0.0897068	1.85703	0.0633065	0.350353
PRG4	208.843	0.356438	0.116605	3.0568	0.00223715	0.00985607		DCAF6	1161.43	0.0557693	0.0790711	0.705306	0.48062	0.85818
TPR	4886.63	-0.0237278	0.0980314	-0.242043	0.808747	0.89703		RP4-702J19.1	3.13246	1.48467	1.03682	1.43194	0.152162	NA
C1orf27	670.902	0.200018	0.0746934	2.67785	0.00740965	0.0272447		GPR161	1887.57	-0.126637	0.0644268	-1.96559	0.0493457	0.299547
OCLM	9.34168	0.0125493	0.513093	0.0244582	0.980487	0.989546		TIPRL	2276.38	0.0573167	0.0776836	0.737822	0.460623	0.849668
RP11-108M21.1	108.285	0.988418	0.181929	5.433	5.54153e-08	6.39638e-07		SFT2D2	904.334	0.21255	0.0777932	2.73225	0.0062904	0.0703537
BRINP3	1.39736	0.566377	1.24008	0.456727	0.647867	0.793676		ANKRD36BP1	61.4058	0.392519	0.244196	1.60739	0.107968	0.475902
RP11-547I7.2	5.14041	0.557617	0.631059	0.883622	0.3769	0.57042		TBX19	50.4385	-0.0498359	0.262265	-0.190021	0.849292	0.976921
RP11-161I10.1	2.57742	1.01294	0.89263	1.13478	0.256466	0.440328		DPT	16.4352	2.26024	0.499837	4.52196	6.12702e-06	0.000178855
RP11-309H21.1	1.19009	3.37384	1.57733	2.13896	0.0324387	0.0925305		RP5-1018K9.1	1.5082	-2.91214	1.68052	-1.73288	0.0831173	NA
RP11-139E24.1	2.01547	-1.04803	1.04499	-1.0029	0.315908	0.507276		ATP1B1	2900.46	-0.12802	0.0673794	-1.89998	0.0574357	0.330311
RP11-142L4.3	2.40456	0.755036	1.0604	0.712029	0.476447	0.662035		NME7	1084.63	0.0820735	0.0949513	0.864374	0.387382	0.810207
RGS13	36.5057	2.89806	0.292856	9.89587	4.33831e-23	1.80766e-21		BLZF1	1018.85	0.0164272	0.0829758	0.197975	0.843064	0.974734
RP11-92K2.2	7.29095	0.669633	0.504559	1.32716	0.184455	0.349245		CCDC181	382.664	0.0526482	0.10699	0.492087	0.622658	0.915847
MIR4426	5.15414	0.591946	0.578958	1.02243	0.306576	0.497049		SLC19A2	363.893	-0.0717721	0.107627	-0.66686	0.504862	0.871522
RGS2	1159.25	0.411308	0.102421	4.01584	5.92338e-05	0.00038986		RP1-206D15.6	13.7162	-0.449525	0.479269	-0.937938	0.348276	0.786136
UCHL5	983.153	0.118706	0.100678	1.17907	0.23837	0.418232		C1orf112	1212.35	0.099418	0.0822148	1.20925	0.226568	0.673413
TROVE2	907.131	0.15934	0.0917026	1.73758	0.082285	0.191555		METTL18	280.238	0.139872	0.125912	1.11087	0.266626	0.719871
GLRX2	456.013	0.357104	0.129384	2.76004	0.00577949	0.0221228		SCYL3	806.293	0.082581	0.0832325	0.992172	0.321113	0.766353
CDC73	1080.84	-0.0534329	0.086043	-0.621002	0.534598	0.709488		RN7SL333P	4.77276	0.723961	0.80376	0.900717	0.367739	NA
B3GALT2	4.70975	3.39071	0.985327	3.4412	0.000579139	0.00302666		KIFAP3	1130.04	-0.0401672	0.0868358	-0.462565	0.643676	0.924105
EEF1AL12	1.77672	0.848054	0.977007	0.868013	0.385387	0.578564		RP11-332H17.1	106.504	0.0341696	0.194834	0.175378	0.860782	0.978549
KCNT2	264.922	-0.342341	0.116377	-2.94165	0.00326469	0.0135969		RP11-576I22.2	5.06063	-0.664158	0.815172	-0.814745	0.415218	NA
CFH	1.04692	0.535425	1.35381	0.395494	0.692478	NA		GORAB	301.005	0.12939	0.111334	1.16218	0.245162	0.693624
CFHR1	3.70246	1.45224	0.79639	1.82353	0.0682228	0.165722		FMO4	2.18755	0.215404	1.26438	0.170363	0.864725	NA
ASPM	2419.41	0.14605	0.099917	1.46171	0.143821	0.291378		PRRC2C	7858.73	0.0945253	0.0620194	1.52412	0.127478	0.521207
SEPT14P12	2.66691	0.260193	0.980976	0.265239	0.790825	0.886338		RP4-560B9.2	29.8328	0.221127	0.319412	0.692294	0.488753	0.862311
ZBTB41	579.018	-0.483144	0.0969691	-4.98245	6.27828e-07	6.12822e-06		RP4-560B9.1	6.32572	-0.182726	0.731545	-0.249781	0.802757	NA
CRB1	41.7705	-2.73728	0.313322	-8.73632	2.40831e-18	7.50794e-17		VAMP4	301.686	0.0811085	0.126354	0.641917	0.520927	0.880529
DENND1B	225.356	-0.657031	0.125511	-5.23487	1.65104e-07	1.76365e-06		METTL13	2764.1	-0.0514819	0.0627998	-0.819778	0.412343	0.825587
RP11-448G4.2	4.15316	-1.29059	0.716861	-1.80033	0.0718087	0.17246		DNM3	18.3031	0.258812	0.40702	0.63587	0.524861	0.882413
C1orf53	20.9995	0.0345698	0.307334	0.112483	0.910441	0.954612		DNM3OS	244.85	0.0386195	0.133041	0.290283	0.7716	0.960978
LHX9	139.789	1.09863	0.139489	7.87614	3.37649e-15	8.4481e-14		MIR214	57.8438	-0.0928248	0.246677	-0.3763	0.706694	0.946518
NEK7	580.952	0.597627	0.101767	5.87252	4.29222e-09	5.74571e-08		MIR3120	43.5255	-0.0485349	0.278724	-0.174133	0.861761	0.978615
PTPRC	4.05909	5.21253	1.07567	4.84583	1.26085e-06	1.16628e-05		MIR199A2	34.0209	0.0815635	0.312169	0.26128	0.793876	0.964169
ZNF281	730.257	0.229638	0.0933047	2.46116	0.0138488	0.0462024		PIGC	1098.49	0.0566728	0.0747906	0.757753	0.448599	0.84431
KIF14	1371.01	0.0611712	0.104979	0.582699	0.560096	0.729576		C1orf105	40.2547	0.716593	0.318668	2.24872	0.0245305	0.187258
DDX59	444.705	-0.185235	0.0878863	-2.10767	0.0350595	0.0983464		SUCO	1684.87	-0.0835446	0.0848192	-0.984973	0.324638	0.769474
RP11-92G12.3	1.35532	0.380371	1.20625	0.315335	0.752507	0.864633		RP1-15D23.2	1.30766	-0.717889	1.51042	-0.475292	0.634579	NA
CAMSAP2	1825.68	-0.106995	0.121742	-0.878868	0.379473	0.573109		RP3-471M13.2	2.17141	-0.22052	1.18532	-0.186042	0.852411	NA
C1orf106	34.981	0.262118	0.230969	1.13487	0.256431	0.440316		TNFSF4	31.2462	0.278738	0.332702	0.8378	0.402143	0.820213
KIF21B	60.7696	-0.667249	0.207277	-3.21911	0.00128589	0.00610084		RP11-296O14.3	48.7607	0.0957996	0.251269	0.381264	0.703008	0.945493
RP11-168O16.1	2.06663	0.742415	0.947658	0.783421	0.43338	0.624212		PRDX6	6266.81	0.0525289	0.061888	0.848773	0.396008	0.816681
TMEM9	841.539	-0.0882923	0.120413	-0.733244	0.46341	0.650352		SLC9C2	7.33406	-0.809522	0.660485	-1.22565	0.220331	NA
TNNT2	51.509	-1.81915	0.239864	-7.58407	3.3487e-14	7.58876e-13		RP3-436N22.3	3.46805	-0.409619	0.937114	-0.437107	0.662034	NA
LAD1	4.27197	-1.23247	0.76947	-1.60172	0.109218	0.237351		ANKRD45	242.084	-0.113637	0.128019	-0.887652	0.374728	0.802704
RP11-134G8.10	39.5989	-1.05678	0.233895	-4.51816	6.23788e-06	5.0648e-05		KLHL20	690.639	-0.133613	0.0833129	-1.60375	0.10877	0.477091
PHLDA3	148.709	-0.925119	0.141012	-6.56057	5.36028e-11	8.90287e-10		CENPL	630.409	-0.008586	0.088184	-0.0973645	0.922437	0.988534
CSRP1	1770.84	-0.37791	0.0842632	-4.48488	7.29551e-06	5.84619e-05		DARS2	2621.43	0.0759896	0.0647897	1.17287	0.24085	0.690105
RP11-134G8.7	8.49019	0.309671	0.511023	0.605982	0.544527	0.717352		GAS5-AS1	433.074	0.25767	0.106817	2.41227	0.0158537	0.136946
RP11-134G8.6	10.2637	-0.682465	0.464449	-1.46941	0.141723	0.287977		GAS5	6158.3	0.290611	0.0642327	4.52435	6.05815e-06	0.000177383
NAV1	816.378	-1.4372	0.106477	-13.4977	1.61432e-41	1.61564e-39		ZBTB37	448.093	0.19282	0.103372	1.8653	0.0621388	0.346197
RP11-90L20.3	199.258	-0.805684	0.178333	-4.51786	6.24664e-06	5.07015e-05		SERPINC1	2.33419	0.413817	1.12009	0.369448	0.711794	NA
RP11-90L20.2	2.51522	-0.0435215	0.938674	-0.0463649	0.963019	0.980725		RC3H1	434.096	-0.0593297	0.0957079	-0.619904	0.535321	0.885317
IPO9	3823.63	0.0598038	0.0797665	0.749735	0.453414	0.642082		RP11-160H22.5	2.81829	-0.511485	1.03317	-0.495064	0.620555	NA
MIR6739	4.03014	-0.558585	0.723421	-0.772144	0.440029	0.630532		RABGAP1L	397.283	-0.102041	0.108553	-0.940012	0.347212	0.785718
SHISA4	189.133	-0.909875	0.135536	-6.71314	1.90484e-11	3.29762e-10		CACYBP	4942.19	0.0352001	0.0694941	0.506519	0.612492	0.912978
RP11-307B6.3	3.04306	1.19608	0.90217	1.32579	0.184911	0.349726		MRPS14	1036.14	0.0555581	0.0777263	0.714792	0.474738	0.8558
LMOD1	7.0808	-0.673874	0.537741	-1.25316	0.210148	0.382848		RP1-262D12.1	1.13577	0.410124	1.6964	0.241762	0.808965	NA
TIMM17A	1459.36	0.026757	0.0831065	0.321961	0.747482	0.861951		KIAA0040	191.005	-0.237075	0.134775	-1.75905	0.0785693	0.399663
RNPEP	1376.76	-0.10762	0.0672973	-1.59917	0.109782	0.238295		TNR	7.15324	-0.474679	0.666718	-0.711963	0.476487	NA
RP11-465N4.5	268.065	-0.211636	0.118445	-1.78679	0.0739711	0.176411		RP11-318C24.2	13.571	0.172566	0.486568	0.35466	0.722844	0.950796
RP11-465N4.4	13.8956	0.00803841	0.465469	0.0172695	0.986222	0.992742		RP11-318C24.1	4.695	1.05847	0.835661	1.26662	0.20529	NA
MIR6740	3.841	-0.341543	0.704583	-0.484745	0.627857	0.779855		RFWD2	1277.32	-0.0459566	0.083608	-0.549667	0.582548	0.903955
GPR37L1	34.9983	0.386783	0.270626	1.42922	0.152942	0.304694		RP11-195C7.1	8.13989	0.17195	0.651217	0.264044	0.791746	NA
ARL8A	333.387	-0.167798	0.113217	-1.48209	0.138316	0.28273		RF00066	13.7251	0.977762	0.487991	2.00365	0.0451079	0.283297
PTPN7	4.36879	-3.58644	1.02475	-3.49982	0.000465572	0.00249292		RP11-195C7.3	2.03525	0.449421	1.26924	0.354086	0.723275	NA
PTPRVP	5.21526	-0.638225	0.629037	-1.01461	0.310294	0.501298		PAPPA2	4.46202	0.535746	0.837755	0.639503	0.522496	NA
UBE2T	1491.44	0.19786	0.10467	1.89033	0.0587144	0.147592		ASTN1	42.0787	-0.401669	0.286598	-1.40151	0.161062	0.584161
PPP1R12B	420.647	-0.61481	0.108029	-5.69116	1.2618e-08	1.57179e-07		BRINP2	3.75719	-0.623963	0.921648	-0.677008	0.498401	NA
RP11-175B9.3	11.9921	0.570428	0.610209	0.934807	0.349888	0.543102		SEC16B	18.7616	0.572676	0.42203	1.35696	0.174795	0.604881
SYT2	45.2111	0.585094	0.225584	2.59369	0.00949528	0.0335689		RP4-798P15.3	20.9195	0.826972	0.408697	2.02344	0.0430281	0.274265
RP11-569A11.1	2.34305	0.90097	1.1453	0.786665	0.431478	0.622356		RP11-21M7.1	11.0092	0.0347776	0.570484	0.0609616	0.95139	0.992349
KDM5B	2213.75	0.16313	0.0891277	1.8303	0.0672053	0.16386		RASAL2	689.807	-0.0495415	0.0853078	-0.580738	0.561417	0.89463
RP11-480I12.2	2.60734	-0.980061	1.10883	-0.883873	0.376765	0.57032		RP4-765C7.2	1.53741	-0.362717	1.49637	-0.242398	0.808472	NA
RP11-480I12.3	6.03405	0.209023	0.562428	0.371644	0.710158	0.837578		RP4-593C16.2	2.80227	0.497413	1.05648	0.470822	0.637768	NA
RP11-480I12.5	83.9966	0.766723	0.171773	4.46358	8.06024e-06	6.39744e-05		TEX35	10.3145	0.659016	0.542715	1.2143	0.224635	0.671477
RP11-480I12.9	35.1054	0.192951	0.247574	0.779369	0.435763	0.626482		C1orf220	32.3361	0.166796	0.312048	0.534522	0.592981	0.906184
RABIF	377.981	-0.0190431	0.103819	-0.183425	0.854464	0.922722		RP5-1098D14.1	1.9768	0.486772	1.21758	0.399787	0.689313	NA
KLHL12	865.179	0.0311049	0.0903787	0.344162	0.730725	0.851464		RP11-428K3.1	14.2313	0.0675501	0.459265	0.147083	0.883066	0.982363
RP11-38O14.1	14.3722	-0.528086	0.498097	-1.06021	0.28905	0.477975		RALGPS2	656.394	0.229007	0.0884263	2.5898	0.00960307	0.0958803
ADIPOR1	2135	-0.358088	0.0722207	-4.95825	7.11321e-07	6.89127e-06		ANGPTL1	46.1165	0.470935	0.265857	1.77139	0.0764962	0.393991
CYB5R1	351.912	-0.475679	0.109733	-4.33486	1.45851e-05	0.000109431		FAM20B	3990.97	-0.0854014	0.0668739	-1.27705	0.201584	0.642221
TMEM183A	754.879	0.143319	0.07351	1.94965	0.0512173	0.132586		TOR3A	1901.86	-0.0335708	0.0755154	-0.444556	0.656641	0.927285
PPFIA4	71.455	0.282801	0.231973	1.21911	0.222802	0.399378		ABL2	1271.98	0.0416004	0.0788651	0.527488	0.597855	0.908116
ADORA1	34.2227	-2.87163	0.312577	-9.18694	4.04166e-20	1.43233e-18		SOAT1	1203.79	-0.094473	0.0886082	-1.06619	0.286338	0.73729
RP11-134P9.1	1.27072	0.00225587	1.25897	0.00179184	0.99857	0.999127		AXDND1	7.35643	0.112591	0.647688	0.173835	0.861995	NA
BTG2	364.638	-0.674911	0.0959632	-7.03302	2.02107e-12	3.87895e-11		RP11-215I23.4	2.15628	0.213384	1.15799	0.184271	0.853801	NA
ATP2B4	1131.74	-0.885368	0.119892	-7.38472	1.52778e-13	3.26248e-12		RP11-545A16.3	7.42126	1.01156	0.673674	1.50155	0.133213	NA
LAX1	3.41902	0.217105	0.805137	0.269649	0.78743	0.88411		RP11-545A16.4	1.35269	-0.742692	1.52412	-0.487294	0.62605	NA
ZC3H11A	3317.89	-0.0701131	0.0876575	-0.799853	0.423796	0.615227		TDRD5	5.14295	1.06376	0.781722	1.36079	0.17358	NA
ZBED6	3317.05	-0.0707267	0.087819	-0.805368	0.420607	0.612397		RP11-12M5.1	6.08361	0.564152	0.714653	0.789407	0.429874	NA
SNRPE	1305.46	0.161661	0.119377	1.3542	0.175672	0.33696		FAM163A	3812.39	-0.0282481	0.0666769	-0.423657	0.671816	0.932918
RP11-450D21.1	1.81255	2.26818	1.42881	1.58746	0.112409	0.242484		RP11-12M5.3	650.989	-0.0205777	0.0986579	-0.208576	0.834779	0.972603
SOX13	51.3284	0.0652867	0.246274	0.265097	0.790934	0.886338		RP11-12M5.4	3.6905	0.528226	0.935621	0.564573	0.572364	NA
RP11-74C13.4	53.6527	-0.744569	0.23315	-3.19352	0.00140551	0.00659458		TOR1AIP2	2124.47	0.0576845	0.0684678	0.842505	0.399505	0.818606
ETNK2	156.036	-0.589829	0.141627	-4.16465	3.1183e-05	0.0002183		RP11-533E19.7	29.4734	-0.325153	0.336731	-0.965616	0.334237	0.77525
RP11-74C13.3	27.6358	-0.451271	0.301061	-1.49894	0.13389	0.275665		TOR1AIP1	1858.46	-0.127259	0.0672495	-1.89233	0.0584465	0.334424
GOLT1A	6.73601	-2.39566	0.664709	-3.60407	0.000313275	0.00175734		RP11-533E19.5	5.29873	0.00903195	0.748369	0.0120688	0.990371	NA
PLEKHA6	1529.46	0.328447	0.081779	4.01628	5.91235e-05	0.000389244		CEP350	2077.28	0.0734508	0.0722206	1.01703	0.309138	0.758487
RP11-203F10.5	7.94117	0.88973	0.50238	1.77103	0.0765557	0.181202		QSOX1	1486.08	-0.280393	0.0687535	-4.07823	4.53801e-05	0.00105815
RP11-203F10.6	1.31679	1.37191	1.27939	1.07232	0.283578	0.471437		LHX4	173.005	0.112162	0.159971	0.701141	0.483215	0.859402
PPP1R15B	1314.55	-0.197478	0.0779411	-2.53368	0.0112873	0.0389418		ACBD6	1753.33	-0.0869949	0.0660252	-1.3176	0.187637	0.622393
PIK3C2B	186.825	-0.0880497	0.131447	-0.669848	0.502955	0.683511		XPR1	7154.65	-0.226791	0.0589194	-3.84918	0.000118513	0.00245936
MDM4	637.948	0.20356	0.0932918	2.18197	0.0291117	0.084804		RP11-46A10.2	34.731	-0.13821	0.313049	-0.441495	0.658854	0.927982
LRRN2	6.93939	-2.66121	0.725802	-3.66657	0.000245822	0.00141504		KIAA1614	528.507	0.159787	0.0999351	1.59891	0.109841	0.480427
NFASC	23.4831	-1.97724	0.332033	-5.95495	2.60158e-09	3.58084e-08		RP11-46A10.5	386.661	0.0176185	0.103878	0.169608	0.865318	0.979182
CNTN2	37.9115	-5.45014	0.577258	-9.44143	3.6771e-21	1.38301e-19		RP11-46A10.4	157.5	0.316575	0.151303	2.09233	0.036409	0.243686
TMEM81	73.8369	0.00439951	0.163038	0.0269846	0.978472	0.988604		RP11-46A10.6	7.47494	0.298696	0.690092	0.432835	0.665134	NA
RBBP5	664.092	-0.0084889	0.11915	-0.0712457	0.943202	0.970509		RP11-46A10.8	3.14793	-0.791825	0.991806	-0.798367	0.424658	NA
RP11-536L3.4	3.57888	-0.742139	0.835211	-0.888565	0.374237	0.567709		STX6	1300.79	-0.0229666	0.0684056	-0.335741	0.737066	0.95317
DSTYK	534.459	-0.74426	0.10096	-7.37185	1.6827e-13	3.57693e-12		MR1	39.9104	1.574	0.302163	5.2091	1.89755e-07	8.05811e-06
TMCC2	58.4154	-0.0221052	0.186743	-0.118372	0.905773	0.952323		IER5	736.138	-0.118976	0.0809469	-1.4698	0.141615	0.549132
NUAK2	9.62377	-0.00528867	0.441925	-0.0119674	0.990452	0.994908		ZNF648	4.8175	-1.65273	0.871261	-1.89694	0.0578364	NA
KLHDC8A	11.5798	-3.13771	0.614047	-5.10989	3.22341e-07	3.3084e-06		RP11-416K24.2	2.65755	-1.13216	1.13525	-0.997273	0.318632	NA
RP11-576D8.1	2.84225	-0.490464	0.881403	-0.556459	0.577897	0.743298		GLUL	4982.47	-0.0679066	0.0576707	-1.17749	0.239001	0.688339
CDK18	52.2809	-0.529266	0.202022	-2.61984	0.0087971	0.0314824		RGS16	1087.93	-0.461691	0.0823042	-5.60956	2.02838e-08	1.04249e-06
MFSD4A	32.756	0.0552506	0.303015	0.182336	0.855319	0.92326		RP11-317P15.4	19.1203	-0.841076	0.422467	-1.99087	0.0464955	0.288434
RNU6-418P	2.89242	-0.907537	0.952711	-0.952584	0.340801	0.533903		RGS8	22.4398	0.0934344	0.374683	0.249369	0.803075	0.965427
ELK4	510.701	-0.427863	0.130596	-3.27624	0.001052	0.00512553		NPL	272.072	0.128155	0.125284	1.02292	0.306346	0.7562
SLC45A3	154.13	-0.53794	0.128699	-4.17981	2.91747e-05	0.000205474		DHX9	14751.1	-0.0275596	0.0539904	-0.510455	0.609733	0.912329
NUCKS1	10575.3	-0.0292385	0.0675405	-0.432903	0.665085	0.805894		RP11-505O17.3	1.66586	0.0213576	1.36629	0.0156318	0.987528	NA
RAB29	433.174	-0.0882134	0.0823823	-1.07078	0.284268	0.472308		LAMC1	5902.35	-0.00536977	0.0622027	-0.0863269	0.931207	0.99043
SLC41A1	598.35	-0.376368	0.0806797	-4.66496	3.08676e-06	2.6512e-05		RP11-181K3.4	4.15663	-0.847753	0.867957	-0.976723	0.328706	NA
PM20D1	3.6802	0.423363	0.924933	0.457723	0.647151	0.793257		NMNAT2	228.772	-1.8566	0.141452	-13.1254	2.3564e-39	1.16231e-36
RAB7B	36.6723	-1.89523	0.257673	-7.35519	1.9066e-13	4.02718e-12		RP11-74N20.1	30.5376	0.0144623	0.357452	0.0404593	0.967727	0.994706
CTSE	2.41846	-0.315125	1.02951	-0.306093	0.759534	0.868494		SMG7	3460.75	0.0532864	0.0620297	0.859046	0.390315	0.812695
FAM72A	66.61	0.24987	0.219624	1.13772	0.255238	0.438736		NCF2	3.45045	0.702775	0.948809	0.740692	0.45888	NA
SRGAP2	633.404	0.2127	0.100017	2.12664	0.0334501	0.0947788		ARPC5	2843.45	-0.00327749	0.0793265	-0.0413165	0.967044	0.994706
IKBKE	3.21397	-2.96576	1.01424	-2.92413	0.0034542	0.0142817		RGL1	630.929	-0.0634812	0.0853965	-0.74337	0.457258	0.848171
C1orf147	1.02436	-3.19619	1.50038	-2.13025	0.0331513	NA		COLGALT2	184.947	0.268811	0.137785	1.95094	0.0510646	0.306022
RASSF5	32.582	-1.78701	0.292845	-6.10224	1.04593e-09	1.51868e-08		TSEN15	1195	0.164385	0.0925431	1.77631	0.0756819	0.390949
EIF2D	532.165	-0.314256	0.0910971	-3.44968	0.000561248	0.00294371		RP11-382D12.2	13.6588	0.138264	0.471521	0.293231	0.769346	0.96073
RP11-343H5.6	1.59153	-0.487704	1.08026	-0.451469	0.651652	0.796429		C1orf21	3066.27	-0.23266	0.059855	-3.88706	0.000101465	0.00214023
DYRK3	255.373	0.353272	0.133193	2.65233	0.00799386	0.0290719		GS1-115G20.2	1.17274	-1.34595	1.76197	-0.763887	0.444934	NA
MAPKAPK2	1355.7	-0.41054	0.0700606	-5.85979	4.63462e-09	6.1581e-08		EDEM3	2107.92	-0.0187125	0.0735785	-0.25432	0.799248	0.964926
IL24	2.19382	1.60414	1.05956	1.51397	0.130033	0.269773		FAM129A	181.309	-0.469216	0.138899	-3.37811	0.000729866	0.0120581
FCMR	14.0239	0.919325	0.386032	2.38147	0.0172435	0.0553477		RNF2	778.441	0.127162	0.083165	1.52903	0.126257	0.518904
C1orf116	3.96928	0.384086	0.897621	0.427893	0.668729	0.808455		FTHL25	3.56011	-1.35071	0.987038	-1.36845	0.17117	NA
PFKFB2	239.771	-0.218065	0.130207	-1.67476	0.0939804	0.212049		TRMT1L	659.849	-0.153551	0.101386	-1.51451	0.129895	0.524847
YOD1	317.149	0.206046	0.129716	1.58844	0.112187	0.242119		SWT1	261.707	0.280541	0.126354	2.22029	0.0263992	0.19699
CD46	1794.08	-0.800872	0.0946265	-8.46351	2.59453e-17	7.59119e-16		CTA-253N17.1	15.2474	0.186498	0.525972	0.354577	0.722907	0.950796
AL035209.2	12.9571	0.0478185	0.434566	0.110037	0.91238	0.955442		RP4-635A23.2	1.46764	-0.309715	1.45132	-0.213402	0.831014	NA
MIR29C	1.56983	0.20293	1.05101	0.193082	0.846895	0.918813		RP4-635A23.4	1.85576	0.780387	1.30854	0.596381	0.550921	NA
CD34	23.1342	0.610093	0.293555	2.07829	0.0376828	0.104065		RP4-635A23.6	14.623	0.188979	0.474909	0.397927	0.690684	0.940148
[truncated: 23,723 more rows]

## Sheet: S5
Supplementary Table S5
Metagen results for RNAseq meta-analysis
All genes tested													Thresholded genes with P_Fixed_BH<0.01 and Het_P_BH<0.05									Thresholded genes with P_Fixed_BH<0.01 and Het_P_BH<0.05 Rank of Ranks
	Effect_Fixed	SE_Fixed	P_Fixed	P_Fixed_BH	I2	Het_P	Het_P_BH							Effect_Fixed	SE_Fixed	P_Fixed	P_Fixed_BH	I2	Het_P	Het_P_BH			Effect_Fixed	abs_effect	SE_Fixed	P_Fixed	P_Fixed_BH	I2	Het_P	Het_P_BH	rank_abs_effect	p-rank	RoR
A1BG	0.193141	0.148036	0.191998	0.374721	0.21833	0.258027	0.47151		SE = Standard Error				ABHD12	-0.236887	0.0614031	0.000114361	0.000818896	0.380535	0.203889	0.404878		BCHE	10.3016	10.3016	0.530713	6.24466e-84	1.74391e-81	0.820429	0.018283	0.0696476	1	5	6
A1BG-AS1	-0.0320973	0.10146	0.751733	0.87076	0	0.637654	0.800386		P = metanalysis P value				ABHD3	-0.372187	0.10481	0.000383668	0.00240855	0	0.321315	0.540244		IGLON5	-3.59548	3.59548	0.166214	9.06032e-104	3.74034e-101	0.606606	0.110856	0.266441	7	3	10
A2M	-2.72285	0.272016	1.37896e-23	7.03936e-22	0.980114	1.32772e-12	5.06292e-11		BH = Benjamini Hoschberg correction				ABLIM3	-2.41925	0.256277	3.72803e-21	1.69773e-19	0	0.895703	0.950656		KIF1A	-3.05813	3.05813	0.0981596	4.37826e-213	7.55846e-210	0	0.842525	0.92052	14	1	15
AAAS	0.12828	0.0558907	0.021722	0.0732035	0	0.402081	0.62032		Het = Heterogeneity				ABT1	0.321922	0.0713391	6.40511e-06	6.0036e-05	0.256974	0.246005	0.458116		DNER	-3.27002	3.27002	0.159007	5.62006e-94	1.97639e-91	0.787117	0.0302081	0.102356	12	4	16
AACS	-0.101606	0.0706853	0.150593	0.317754	0.533884	0.142999	0.317794						AC002454.1	0.94176	0.292345	0.00127564	0.00694111	0.558928	0.132138	0.300732		EDA2R	-3.6213	3.6213	0.212504	4.07113e-65	8.31299e-63	0.801331	0.0248617	0.0881487	6	10	16
AADAT	0.0991665	0.0654697	0.12985	0.285597	0.291175	0.234926	0.444436						AC004754.3	-0.267468	0.0667607	6.16582e-05	0.000469859	0.633678	0.0984893	0.24457		IFITM2	2.41725	2.41725	0.110209	1.25116e-106	6.09217e-104	0	0.404605	0.622646	25	2	27
AAED1	-0.503774	0.0964324	1.74993e-07	2.14811e-06	0.96641	4.86167e-08	9.4885e-07						AC008067.2	-0.974823	0.231703	2.58539e-05	0.000214208	0.429393	0.18556	0.38017		FAM20C	-3.45579	3.45579	0.256203	1.82754e-41	2.09067e-39	0.692577	0.0712994	0.194341	8	25	33
AAGAB	0.0210272	0.0505445	0.6774	0.82296	0.864644	0.0065664	0.031213						AC010127.3	-1.20477	0.111443	3.06573e-27	1.87197e-25	0.420562	0.188947	0.384612		CAMK2N1	-2.34578	2.34578	0.132972	1.19037e-69	2.6285e-67	0	0.856196	0.928353	27	8	35
AAK1	-0.358183	0.0616827	6.36554e-09	9.65508e-08	0.93163	0.000131072	0.00117574						AC010468.1	0.844131	0.259222	0.00112833	0.00623785	0	0.883491	0.943298		OSMR	2.57126	2.57126	0.159689	2.48147e-58	4.32322e-56	0.489065	0.161814	0.345963	21	14	35
AAMDC	0.0498261	0.0772732	0.519054	0.708352	0.82259	0.0175888	0.0676684						AC010761.8	0.285574	0.0535632	9.73892e-08	1.24373e-06	0	0.593727	0.771564		STOM	2.73101	2.73101	0.205623	2.95953e-40	3.21151e-38	0	0.883469	0.943298	17	29	46
AAMP	0.122222	0.0562682	0.0298455	0.0941471	0.699882	0.0679432	0.187808						AC012262.1	0.616535	0.187106	0.000983849	0.00551455	0	0.809193	0.901424		ZDHHC15	-8.27939	8.27939	0.737128	2.84106e-29	1.96188e-27	0	0.986596	0.99331	2	44	46
AAR2	0.105134	0.0514467	0.0409975	0.121136	0.625847	0.102082	0.251034						AC012531.14	1.95864	0.52332	0.000182032	0.00123899	0.571999	0.126378	0.292764		PRRG1	3.41233	3.41233	0.286669	1.13694e-32	9.30626e-31	0	0.555461	0.743436	10	38	48
AARD	0.533224	0.3443	0.121449	0.272132	0.931593	0.000131622	0.00118012						AC016582.2	1.28273	0.309394	3.38393e-05	0.000272985	0.372187	0.206922	0.408637		GPX8	1.99826	1.99826	0.125393	3.5645e-57	6.04373e-55	0.758763	0.0417502	0.130853	35	15	50
AARS	-0.0202871	0.0452329	0.653791	0.807196	0.719621	0.058953	0.169572						AC016736.2	-0.587992	0.182741	0.0012926	0.00702131	0.492958	0.160212	0.343505		TNFRSF19	-1.94689	1.94689	0.137355	1.32527e-45	1.78488e-43	0	0.789262	0.890665	39	18	57
AARS2	-0.125705	0.0719767	0.0807296	0.202851	0.880011	0.00389076	0.0204613						AC018730.1	-0.564625	0.154114	0.000248613	0.00163305	0.83029	0.0152062	0.0604873		NMNAT2	-1.89058	1.89058	0.126585	1.94577e-50	2.88673e-48	0	0.590469	0.769332	43	16	59
AARSD1	0.0344478	0.0607559	0.570723	0.746578	0	0.80376	0.899294						AC019118.2	0.523101	0.162849	0.00131726	0.0071328	0	0.895567	0.950656		CNTN2	-4.66984	4.66984	0.461744	4.81404e-24	2.56075e-22	0.80288	0.0243007	0.0864337	5	58	63
AASDH	-0.03635	0.0880826	0.67984	0.824826	0.734933	0.0520977	0.15456						AC034220.3	-0.8784	0.222724	8.01657e-05	0.000594434	0.816592	0.0195422	0.0730669		ZCCHC12	-2.03002	2.03002	0.162471	7.98594e-36	7.62075e-34	0.715103	0.0609982	0.174163	33	32	65
AASDHPPT	0.0270216	0.0601064	0.653026	0.806529	0	0.535601	0.728952						AC063976.4	-0.479531	0.147735	0.00117088	0.00644308	0.472616	0.16851	0.35607		BAHCC1	-2.61288	2.61288	0.234636	8.39065e-29	5.6503e-27	0.830815	0.0150492	0.0599441	18	47	65
AASS	0.619089	0.20097	0.00206653	0.0105408	0.327786	0.222586	0.429024						AC068831.15	-0.298261	0.0886473	0.000766608	0.00443703	0	0.977537	0.988416		PALM2-AKAP2	-1.88125	1.88125	0.136727	4.48561e-43	5.53128e-41	0.763409	0.0397929	0.125881	44	23	67
AATF	0.0371196	0.0587568	0.527551	0.714004	0.937764	6.11103e-05	0.000607266						AC078883.3	-1.81179	0.40165	6.45647e-06	6.03982e-05	0.632657	0.0989581	0.245168		GABRB3	-2.42808	2.42808	0.217019	4.6497e-29	3.1648e-27	0	0.741546	0.863404	23	46	69
AATK	-0.0464457	0.175283	0.791028	0.893811	0	0.906001	0.954443						AC092296.1	0.213715	0.0520328	4.00291e-05	0.000316994	0.833021	0.0143973	0.0579493		AKAP2	-1.86483	1.86483	0.137194	4.42858e-42	5.25617e-40	0.747271	0.0466823	0.142432	47	24	71
AB019438.55	0.182089	0.0702504	0.00954181	0.037797	0	0.58356	0.76414						AC092597.3	-0.706287	0.15924	9.19198e-06	8.31138e-05	0.839946	0.0124341	0.0515777		TMEM178B	-3.44845	3.44845	0.35347	1.73877e-22	8.42327e-21	0.708464	0.0640179	0.180024	9	62	71
AB019441.29	0.34567	0.246444	0.160726	0.332628	0.794761	0.0272901	0.094794						AC093110.3	-0.216541	0.0614747	0.000427603	0.00265181	0	0.842163	0.92029		HOXC11	5.01662	5.01662	0.545986	3.99507e-20	1.70486e-18	0.808594	0.0222708	0.08088	4	74	78
ABALON	-0.175756	0.0786023	0.0253504	0.0826161	0.668396	0.0824648	0.216314						AC093415.2	-0.58053	0.0840301	4.89483e-12	1.07834e-10	0.766813	0.038373	0.122737		HAS2	-1.75514	1.75514	0.126799	1.42435e-43	1.79129e-41	0.311942	0.227988	0.436043	58	21	79
ABAT	-0.534837	0.0622993	9.08569e-18	3.30531e-16	0.97676	5.39178e-11	1.64614e-09						AC097468.4	1.28588	0.37758	0.000660261	0.00388658	0.657726	0.0873993	0.225321		ABLIM3	-2.41925	2.41925	0.256277	3.72803e-21	1.69773e-19	0	0.895703	0.950656	24	67	91
ABC12-49244600F4.3	-0.230543	0.175742	0.189579	0.371757	0	0.655831	0.811566						AC098820.3	1.05912	0.251809	2.59906e-05	0.000214779	0.818312	0.0189738	0.0715794		VGF	-1.3895	1.3895	0.0848484	2.82863e-60	5.06752e-58	0.78385	0.0314833	0.105817	93	13	106
ABC7-42389800N19.1	0.0888883	0.11529	0.440709	0.644097	0.801978	0.0246267	0.0874622						AC114730.3	1.55877	0.382532	4.60376e-05	0.000361389	0.421247	0.188685	0.384374		TNC	-1.36217	1.36217	0.0718999	4.81998e-80	1.23691e-77	0	0.690465	0.833457	100	7	107
ABCA11	0.191765	0.0847928	0.0237236	0.0784725	0.00737638	0.315519	0.534091						AC116366.4	-0.529519	0.164422	0.00127971	0.00695926	0	0.834758	0.915425		HRK	1.7712	1.7712	0.164746	5.85815e-27	3.52045e-25	0	0.386749	0.606149	55	53	108
ABCA12	-0.204505	0.079669	0.0102603	0.0401243	0.987955	0	0						ACE	-0.477073	0.083014	9.08952e-09	1.3391e-07	0	0.996117	0.997957		HTRA1	-1.56921	1.56921	0.129318	6.93288e-34	6.06707e-32	0.528043	0.145497	0.321196	75	34	109
ABCA17P	0.156013	0.355853	0.661082	0.812235	0.0473458	0.305576	0.523869						ACHE	-1.891	0.265176	9.95581e-13	2.33697e-11	0.56663	0.128751	0.295917		GOLGA7B	-2.16377	2.16377	0.244361	8.38303e-19	3.34441e-17	0	0.774657	0.88215	31	81	112
ABCA2	-0.23562	0.0788098	0.00279223	0.0136476	0.956646	1.56544e-06	2.29734e-05						ACSBG1	-0.259562	0.073164	0.000388646	0.00243497	0.833607	0.014226	0.0574182		MAP6	-1.35406	1.35406	0.0810478	1.16606e-62	2.30662e-60	0.534375	0.142788	0.317474	103	11	114
ABCA3	-0.591891	0.0728807	4.60959e-16	1.45168e-14	0.914498	0.000626477	0.00453211						ACSL3	-0.252891	0.0551163	4.46835e-06	4.27907e-05	0	0.501829	0.702795		TUBB4A	-1.87587	1.87587	0.204702	5.00447e-20	2.12131e-18	0	0.677235	0.825367	45	76	121
ABCA5	-0.10853	0.19269	0.573275	0.748521	0	0.660894	0.815272						ACSS2	-0.490829	0.0634134	9.92968e-15	2.8144e-13	0.631513	0.0994836	0.246213		TRIM56	2.60175	2.60175	0.321518	5.86569e-16	1.83508e-14	0	0.767898	0.877558	19	107	126
ABCA7	-0.438755	0.199726	0.028036	0.0896907	0.708085	0.0641907	0.180429						ACTL6B	-0.437221	0.120255	0.000277129	0.00179675	0	0.745257	0.865328		IL20RA	1.3053	1.3053	0.0928337	6.62576e-45	8.67746e-43	0.835301	0.0137367	0.0558587	113	19	132
ABCB1	-0.318279	0.0465927	8.42782e-12	1.80433e-10	0.936495	7.24148e-05	0.000701611						ACTN1	-0.296411	0.0563129	1.41226e-07	1.76091e-06	0.5548	0.133945	0.303425		CADPS	-1.58195	1.58195	0.159432	3.32639e-23	1.66671e-21	0.706661	0.0648408	0.181692	73	61	134
ABCB10	-0.0935688	0.0684123	0.1714	0.347447	0	0.475916	0.682443						ACTR6	0.226093	0.0687885	0.00101338	0.00566169	0	0.42201	0.637571		L1CAM	-1.22104	1.22104	0.0731776	1.65668e-62	3.14603e-60	0	0.727229	0.855272	131	12	143
ABCB4	0.259128	0.0857935	0.00252464	0.0125374	0.646406	0.0926277	0.233972						ACVRL1	-0.502728	0.15396	0.00109341	0.00606599	0.736875	0.051238	0.152845		SCN9A	-1.19655	1.19655	0.0685513	3.16362e-68	6.75025e-66	0	0.785116	0.888153	138	9	147
ABCB6	-0.00641153	0.0576374	0.911427	0.956718	0.476646	0.16688	0.353412						ADAM12	-0.614163	0.0548377	4.09359e-29	2.8064e-27	0.818711	0.0188426	0.0712366		RP11-403C10.2	-2.78533	2.78533	0.37109	6.10554e-14	1.59703e-12	0.483671	0.164022	0.349275	16	137	153
ABCB7	-0.0964506	0.0609874	0.113767	0.260545	0	0.332732	0.552951						ADAMTS1	-0.642391	0.0566985	9.32595e-30	6.6082e-28	0.48839	0.162091	0.346438		HPDL	3.39007	3.39007	0.463961	2.73614e-13	6.79207e-12	0.682031	0.0761616	0.203964	11	147	158
ABCB8	-0.142528	0.0738917	0.053746	0.149037	0	0.349482	0.570602						ADAMTS15	-1.83216	0.385787	2.04257e-06	2.07536e-05	0	0.551897	0.740568		FAM89A	-1.21982	1.21982	0.0917017	2.25353e-40	2.47367e-38	0.680958	0.0766573	0.204868	132	27	159
ABCB9	0.0473281	0.0689036	0.492161	0.687333	0	0.949075	0.975577						ADCY1	0.399265	0.0626522	1.85689e-10	3.34875e-09	0.825761	0.0165901	0.064638		NFASC	-1.91544	1.91544	0.246229	7.30413e-15	2.1016e-13	0	0.781436	0.885675	41	118	159
ABCC1	-0.0860199	0.0570294	0.131467	0.288086	0	0.485962	0.690544						ADCY6	-0.299547	0.0614984	1.11145e-06	1.18709e-05	0.834486	0.0139713	0.0566428		CTD-2396E7.10	-1.94937	1.94937	0.253325	1.41345e-14	3.92992e-13	0	0.633542	0.798093	38	126	164
ABCC10	-0.27299	0.0919945	0.00300274	0.0144917	0.0397638	0.307494	0.525691						ADCY9	-0.355324	0.11249	0.0015846	0.00836343	0.281358	0.23815	0.448346		DOCK2	-1.51119	1.51119	0.177113	1.4342e-17	5.07176e-16	0	0.551363	0.74048	80	92	172
ABCC11	0.050282	0.309316	0.870866	0.935023	0	0.954577	0.977807						ADGRB2	-0.471952	0.0970016	1.14223e-06	1.21791e-05	0.666378	0.0833982	0.218115		MME	1.27667	1.27667	0.117622	1.90889e-27	1.18852e-25	0	0.410942	0.628324	122	51	173
ABCC2	-0.0387998	0.311208	0.900781	0.951064	0	0.822752	0.908692						ADGRE5	-0.701507	0.154856	5.89654e-06	5.55708e-05	0.838755	0.0127626	0.0526987		DOCK5	-1.1643	1.1643	0.0927607	3.89427e-36	3.77307e-34	0	0.670296	0.820797	144	30	174
ABCC3	-1.1831	0.117393	6.90457e-24	3.63207e-22	0.921874	0.000346657	0.00273942						ADGRL3	0.877865	0.18204	1.41865e-06	1.48349e-05	0.500982	0.156891	0.338526		SLC12A7	-1.69593	1.69593	0.213679	2.07402e-15	6.26162e-14	0	0.44065	0.653193	65	112	177
ABCC4	-0.237187	0.0638971	0.000205623	0.00138076	0.924518	0.000272855	0.00222956						ADH5	0.159564	0.0457983	0.000493866	0.00299729	0	0.422509	0.637946		FEZ1	-1.15491	1.15491	0.0938972	9.08779e-35	8.29698e-33	0.669538	0.0819365	0.215348	146	33	179
ABCC5	-0.181834	0.059212	0.00213414	0.0108304	0.923489	0.000300073	0.00242054						AEBP1	-0.223441	0.0619031	0.000306755	0.00197735	0.568872	0.127761	0.294696		PLAU	-1.37964	1.37964	0.156452	1.16209e-18	4.58794e-17	0.208466	0.261014	0.474503	97	82	179
ABCC6	-0.138672	0.219542	0.527621	0.714048	0.524998	0.146794	0.322714						AFAP1L1	-0.639234	0.0984617	8.45894e-11	1.59202e-09	0	0.919526	0.960845		NNAT	-1.76068	1.76068	0.227557	1.01527e-14	2.87333e-13	0	0.52955	0.72491	56	123	179
ABCC8	-0.533346	0.306855	0.0821925	0.205535	0	0.679428	0.826621						AFMID	0.22083	0.0691068	0.00139595	0.00747997	0.524365	0.147063	0.323085		CTD-2554C21.2	1.49641	1.49641	0.181067	1.40402e-16	4.57331e-15	0.586996	0.119697	0.281756	81	101	182
ABCC9	0.493527	0.109529	6.60886e-06	6.16536e-05	0.977949	1.64831e-11	5.46274e-10						AFTPH	-0.261105	0.0626132	3.04429e-05	0.000247691	0	0.433044	0.647418		CRMP1	-1.02938	1.02938	0.0533443	5.7046e-83	1.54758e-80	0.682821	0.0757969	0.203219	178	6	184
ABCD1	-0.0258768	0.10409	0.80367	0.899704	0	0.765277	0.876356						AGAP2-AS1	-0.310737	0.099939	0.00187553	0.00968173	0.326024	0.223192	0.429684		STMN4	-1.48057	1.48057	0.181462	3.37467e-16	1.07166e-14	0	0.898094	0.951507	83	104	187
ABCD2	-0.334522	0.0617256	5.97671e-08	7.84365e-07	0.882469	0.00353516	0.0189018						AGFG2	-0.329502	0.105962	0.00187325	0.00967973	0.756274	0.0428079	0.133397		PCDHB6	-1.15242	1.15242	0.100567	2.11186e-30	1.54247e-28	0	0.82498	0.909654	147	41	188
ABCD3	0.0891461	0.0607458	0.142233	0.30475	0	0.480815	0.686259						AGPAT6	-0.277663	0.0489048	1.36582e-08	1.96343e-07	0.633116	0.0987476	0.24495		AC010127.3	-1.20477	1.20477	0.111443	3.06573e-27	1.87197e-25	0.420562	0.188947	0.384612	136	52	188
ABCD4	-0.00784587	0.0652913	0.904351	0.952925	0	0.933928	0.968506						AHCY	0.218895	0.0476646	4.38187e-06	4.20899e-05	0.8279	0.01593	0.0625539		BRSK2	-1.61067	1.61067	0.20769	8.82281e-15	2.51192e-13	0.811486	0.0212688	0.0779718	70	121	191
ABCE1	0.0779952	0.0575246	0.175144	0.352292	0	0.782526	0.886327						AHNAK	-0.434379	0.0766514	1.45368e-08	2.0756e-07	0	0.544077	0.735375		ZNF804A	1.26242	1.26242	0.13477	7.44689e-21	3.31963e-19	0	0.452324	0.662984	124	69	193
ABCF1	0.109713	0.0452355	0.0152928	0.0556448	0.903835	0.00126096	0.00812266						AK5	-0.942844	0.0979441	6.18865e-22	2.88753e-20	0	0.629185	0.794694		FRMD4B	1.02503	1.02503	0.0743672	3.21039e-43	4.01088e-41	0	0.434405	0.64838	179	22	201
ABCF2	0.0226193	0.0426572	0.595933	0.76501	0.842857	0.0116483	0.0488843						AKAP11	-0.265104	0.0669809	7.56095e-05	0.000564787	0	0.457967	0.668161		ACHE	-1.891	1.891	0.265176	9.95581e-13	2.33697e-11	0.56663	0.128751	0.295917	42	161	203
ABCF3	0.0555484	0.0668669	0.406125	0.61389	0	0.559955	0.746895						AKAP2	-1.86483	0.137194	4.42858e-42	5.25617e-40	0.747271	0.0466823	0.142432		RAB7B	-1.70355	1.70355	0.232467	2.33381e-13	5.85456e-12	0.663751	0.0846129	0.220472	62	144	206
ABCG1	-0.855107	0.215334	7.15496e-05	0.000537684	0.932355	0.000120609	0.00109221						AKTIP	-0.240112	0.0730645	0.00101512	0.00566973	0	0.510662	0.710529		DRAXIN	-1.28471	1.28471	0.150037	1.10383e-17	3.96252e-16	0.698448	0.0686012	0.188709	119	90	209
ABCG4	-0.79862	0.308132	0.00954726	0.0378107	0.729851	0.0543582	0.159275						AL449209.1	0.538829	0.116882	4.02658e-06	3.88738e-05	0.61651	0.106351	0.258256		ECEL1	-1.17347	1.17347	0.126893	2.29377e-20	9.92227e-19	0	0.430088	0.644888	141	71	212
ABHD1	-0.313445	0.150115	0.0367949	0.111051	0.910699	0.000818794	0.00566651						ALDH1L2	-0.62994	0.129872	1.23158e-06	1.30293e-05	0.671749	0.0809139	0.213422		NEBL	1.1049	1.1049	0.105816	1.59802e-25	9.08574e-24	0.510112	0.153081	0.332609	159	55	214
ABHD10	0.0120626	0.066538	0.856141	0.927815	0	0.391675	0.610816						ALG13	-0.250894	0.0568906	1.03321e-05	9.23945e-05	0.789319	0.0293577	0.100216		SVOP	-1.80877	1.80877	0.254773	1.25178e-12	2.9275e-11	0.831318	0.0148996	0.0595045	54	162	216
ABHD11	-0.140507	0.0929947	0.130811	0.287053	0	0.620932	0.78893						AMER3	-1.2562	0.287627	1.25693e-05	0.000110657	0	0.53564	0.728952		DNAJC22	-1.1095	1.1095	0.11109	1.73143e-23	8.81497e-22	0.765767	0.0388081	0.123756	157	60	217
ABHD12	-0.236887	0.0614031	0.000114361	0.000818896	0.380535	0.203889	0.404878						AMOTL2	0.507643	0.0663666	2.02426e-14	5.55502e-13	0.116187	0.287464	0.50443		RP11-566K8.2	2.58821	2.58821	0.3842	1.62103e-11	3.37167e-10	0	0.861592	0.931385	20	201	221
ABHD13	-0.0702535	0.0903627	0.436887	0.640577	0.925488	0.000248866	0.00205477						ANK1	-1.10429	0.240491	4.3945e-06	4.21899e-05	0.70183	0.0670503	0.186017		PRKD1	1.69364	1.69364	0.239284	1.46288e-12	3.39195e-11	0.831849	0.0147421	0.0589895	67	165	232
ABHD14A	-0.0881502	0.0877746	0.315244	0.52129	0	0.797357	0.895766						ANKRD31	0.714038	0.228639	0.0017902	0.00930882	0	0.551959	0.740579		CYFIP2	-0.889662	0.889662	0.0635742	1.69436e-44	2.18884e-42	0.669362	0.0820176	0.215484	216	20	236
ABHD14A-ACY1	0.0720523	0.0696854	0.301152	0.506095	0.547941	0.136932	0.30821						ANO6	-0.190825	0.0546661	0.000481681	0.00293459	0.44087	0.18111	0.374125		CACNA2D3	-1.14461	1.14461	0.133635	1.07894e-17	3.88789e-16	0	0.729576	0.856599	149	89	238
ABHD14B	-0.0756003	0.0805272	0.347825	0.557212	0	0.786038	0.888808						AP000689.8	-0.752318	0.164049	4.5195e-06	4.32587e-05	0	0.95883	0.979588		SERPINE1	-1.04919	1.04919	0.113712	2.78989e-20	1.19864e-18	0.529051	0.145067	0.320626	171	73	244
ABHD15	-0.260895	0.0871251	0.00274902	0.0134755	0	0.454627	0.665						AP1AR	0.320358	0.064892	7.94199e-07	8.72792e-06	0.744452	0.0479094	0.145325		RASSF5	-1.75544	1.75544	0.256297	7.42494e-12	1.59864e-10	0	0.823653	0.908973	57	188	245
ABHD16A	-0.174118	0.0735993	0.0179936	0.0633125	0	0.8251	0.909654						AP1S1	-0.154817	0.0477172	0.00117671	0.00647327	0.796239	0.026737	0.0933342		KCNK1	-0.933347	0.933347	0.0882892	4.04105e-26	2.33962e-24	0.506253	0.154696	0.335006	203	54	257
ABHD17A	0.0178234	0.0954813	0.85192	0.926356	0	0.973698	0.9868						AP1S2	0.219682	0.0635893	0.000550897	0.00331166	0	0.766302	0.876845		SLC1A1	-1.39155	1.39155	0.197228	1.7195e-12	3.96279e-11	0.770378	0.0369007	0.119134	92	167	259
ABHD17B	0.484064	0.0818425	3.32712e-09	5.22903e-08	0.944622	2.14291e-05	0.000242515						APBB2	-0.252905	0.0666531	0.000148031	0.00103274	0.573693	0.125627	0.291717		AK5	-0.942844	0.942844	0.0979441	6.18865e-22	2.88753e-20	0	0.629185	0.794694	200	64	264
ABHD18	0.0597472	0.097873	0.54156	0.724773	0.897839	0.00175607	0.0106783						APLP2	-0.146073	0.0364	5.99549e-05	0.000459275	0.553238	0.134626	0.304424		FILIP1L	0.871547	0.871547	0.0767703	7.19473e-30	5.15577e-28	0	0.331779	0.551883	226	42	268
ABHD2	-0.514694	0.0595472	5.45319e-18	2.02654e-16	0.96875	1.54205e-08	3.2977e-07						APOL4	0.61035	0.156526	9.64518e-05	0.000702578	0	0.376447	0.596645		NRP2	1.19346	1.19346	0.158322	4.76504e-14	1.2638e-12	0.810787	0.0215094	0.078687	140	133	273
ABHD3	-0.372187	0.10481	0.000383668	0.00240855	0	0.321315	0.540244						AQP1	0.60474	0.0916705	4.19872e-11	8.19462e-10	0.834422	0.0139897	0.0566813		ODZ4	-0.844008	0.844008	0.0703517	3.68509e-33	3.06929e-31	0.838377	0.0128676	0.053017	240	36	276
ABHD4	-0.151716	0.0969745	0.117701	0.26663	0.915729	0.000571524	0.00420343						ARHGEF10L	-0.390492	0.12279	0.00147192	0.00783183	0	0.970827	0.985332		CEP170B	-1.16052	1.16052	0.15271	2.97255e-14	8.01829e-13	0	0.381652	0.601409	145	131	276
ABHD5	-0.671091	0.0627474	1.07273e-26	6.366e-25	0.990096	0	0						ARHGEF16	-1.69477	0.347013	1.0401e-06	1.12034e-05	0.736748	0.0512943	0.152938		SEZ6	-1.43268	1.43268	0.209381	7.7858e-12	1.67443e-10	0	0.780575	0.885251	88	189	277
ABHD6	-0.213544	0.11032	0.0529069	0.147231	0.847027	0.0105648	0.0451402						ARL4C	-0.437482	0.114162	0.000127041	0.000901537	0	0.419954	0.635808		MOCOS	-0.842583	0.842583	0.0705246	6.7009e-33	5.55677e-31	0.272716	0.240958	0.451707	241	37	278
ABHD8	0.187833	0.109294	0.0856877	0.211656	0.763048	0.0399438	0.126296						ARL8A	-0.368741	0.064957	1.37321e-08	1.97256e-07	0.787048	0.0302348	0.102382		SGSM1	-0.908092	0.908092	0.0964841	4.87585e-21	2.19413e-19	0.492288	0.160488	0.343773	210	68	278
ABI1	0.0708949	0.0633512	0.263107	0.463403	0	0.411598	0.628778						ARMC9	-0.253135	0.0485971	1.9002e-07	2.31312e-06	0.467548	0.17055	0.358784		2004-03-01	-1.57309	1.57309	0.235323	2.31239e-11	4.68649e-10	0.52676	0.146044	0.321887	74	206	280
ABI2	-0.0509704	0.0502953	0.310858	0.516556	0	0.590815	0.769466						ARNTL	-0.454733	0.0780666	5.7135e-09	8.74995e-08	0.0592746	0.30253	0.520676		DRD2	-1.14843	1.14843	0.152859	5.78022e-14	1.52031e-12	0.375297	0.205795	0.407004	148	134	282
ABI3BP	-2.5001	0.246693	3.88597e-24	2.07288e-22	0.963658	1.5576e-07	2.78783e-06						ARPC1B	-0.400839	0.065204	7.87303e-10	1.33252e-08	0	0.597973	0.773917		INA	-0.811913	0.811913	0.0611206	2.87492e-40	3.13763e-38	0.106565	0.290074	0.507043	255	28	283
ABL1	-0.0290394	0.0566811	0.608421	0.774962	0	0.640601	0.801887						AS3MT	-0.785484	0.0683269	1.38205e-30	1.03327e-28	0.797677	0.0262027	0.0918291		SLC18A3	-2.30652	2.30652	0.373008	6.26638e-10	1.07013e-08	0.373317	0.206513	0.408042	28	256	284
ABL2	-0.0106707	0.0611189	0.861402	0.930174	0.0907968	0.294296	0.51169						ASIC4	0.683823	0.167479	4.44491e-05	0.000350244	0	0.447826	0.659003		TOM1L1	-0.773591	0.773591	0.0525547	4.81505e-49	6.97999e-47	0	0.982948	0.991246	268	17	285
ABLIM1	0.00957092	0.0504633	0.849575	0.925241	0.903458	0.00128905	0.00827275						ASL	-0.326739	0.0779226	2.75139e-05	0.000225892	0.594353	0.116393	0.276184		NCAN	-1.69043	1.69043	0.261733	1.0568e-10	1.97139e-09	0	0.411752	0.628904	68	226	294
ABLIM2	-0.52955	0.147045	0.000316669	0.00203366	0.935948	7.77418e-05	0.000744862						ASPHD1	-0.411127	0.130039	0.0015692	0.00829133	0	0.564809	0.750103		IFI44	-1.47264	1.47264	0.224221	5.10594e-11	9.89406e-10	0.705763	0.0652511	0.18233	84	214	298
ABLIM3	-2.41925	0.256277	3.72803e-21	1.69773e-19	0	0.895703	0.950656						ATAD1	-0.180684	0.0512964	0.000427725	0.00265181	0.81617	0.0196828	0.0734481		TTBK1	-0.954178	0.954178	0.116792	3.08722e-16	9.83662e-15	0	0.987817	0.993742	196	103	299
ABR	-0.257151	0.0584584	1.08811e-05	9.69648e-05	0.98904	0	0						ATE1	-0.22247	0.056526	8.29512e-05	0.000612458	0.126005	0.284773	0.501375		CTD-2396E7.9	-1.84427	1.84427	0.29759	5.74246e-10	9.86872e-09	0.200197	0.263494	0.477502	49	252	301
ABRACL	0.42038	0.0729031	8.10415e-09	1.2061e-07	0.982685	2.9643e-14	1.36963e-12						ATG10	0.394554	0.0562597	2.33141e-12	5.25814e-11	0	0.735501	0.860037		IFITM1	2.85186	2.85186	0.480127	2.85343e-09	4.5231e-08	0	0.738093	0.861063	15	286	301
ABT1	0.321922	0.0713391	6.40511e-06	6.0036e-05	0.256974	0.246005	0.458116						ATG16L2	-0.392462	0.0807254	1.1639e-06	1.23823e-05	0.810163	0.021725	0.0792922		TJP2	-0.752738	0.752738	0.0560276	3.76404e-41	4.28018e-39	0	0.866096	0.934445	277	26	303
ABTB1	-0.0786928	0.125521	0.530704	0.716951	0	0.804778	0.899678						ATHL1	-0.486499	0.141022	0.000560968	0.00336794	0	0.335067	0.555223		AS3MT	-0.785484	0.785484	0.0683269	1.38205e-30	1.03327e-28	0.797677	0.0262027	0.0918291	266	40	306
ABTB2	-0.0300325	0.130494	0.817979	0.908833	0.818485	0.0189167	0.0714741						ATP13A2	-0.28476	0.0864437	0.000987157	0.00552906	0	0.650237	0.808274		SLC16A9	0.851648	0.851648	0.0922678	2.70205e-20	1.16354e-18	0.770178	0.0369832	0.119319	237	72	309
AC000068.10	0.237561	0.0569937	3.07022e-05	0.000249694	0.951139	6.06914e-06	7.77161e-05						ATP2A2	-0.168039	0.0449282	0.000183895	0.00124988	0.739519	0.050072	0.150167		RP11-90L1.7	-1.99414	1.99414	0.33219	1.93699e-09	3.13585e-08	0.752153	0.0445722	0.137541	36	276	312
AC000068.5	0.12154	0.247109	0.622827	0.785148	0.258253	0.245598	0.457662						ATP5J2	0.172808	0.0556014	0.0018837	0.00971521	0.812442	0.0209412	0.0770686		RP11-399O19.5	-0.874319	0.874319	0.102873	1.91242e-17	6.65144e-16	0.713748	0.0616131	0.175391	223	94	317
AC000068.9	0.466646	0.206004	0.0234989	0.0778514	0.882269	0.00356337	0.019008						ATP5L	0.178625	0.0549279	0.001146	0.00632082	0.371326	0.207233	0.409124		CAPN6	-1.3593	1.3593	0.207739	6.0163e-11	1.1552e-09	0.446096	0.179065	0.371228	101	217	318
AC000089.3	-0.0728525	0.39662	0.854262	0.927138	0	0.670173	0.820794						ATP7A	0.359226	0.0589521	1.10451e-09	1.8415e-08	0	0.690212	0.833363		BCAN	-1.01453	1.01453	0.136687	1.15152e-13	2.95504e-12	0	0.668215	0.820034	181	140	321
AC000095.10	-0.273967	0.302639	0.365327	0.573874	0.222582	0.256729	0.470411						B3GALT2	1.3082	0.380794	0.000591551	0.00353479	0.809569	0.021931	0.0798904		FAM46A	-0.808516	0.808516	0.0841468	7.3685e-22	3.42122e-20	0.56026	0.131554	0.299869	258	65	323
AC000095.12	-0.300408	0.466234	0.519362	0.708399	0	0.908349	0.955312						B3GALT5	1.28824	0.248044	2.06297e-07	2.49528e-06	0.349048	0.215182	0.419238		SDK2	-1.23904	1.23904	0.183604	1.49432e-11	3.12869e-10	0.794202	0.0275	0.0954185	128	199	327
AC000095.13	-0.0898087	0.280196	0.748573	0.869019	0.38732	0.201403	0.40141						B3GAT3	-0.256383	0.073459	0.000482739	0.00294009	0.815115	0.0200358	0.0744142		SEMA3D	-0.822233	0.822233	0.0947257	3.95244e-18	1.48922e-16	0.74082	0.0494998	0.148899	248	84	332
AC000095.6	-0.232701	0.168594	0.167511	0.34179	0.865895	0.0063196	0.0302595						B4GALNT1	-0.34835	0.0562585	5.94195e-10	1.01931e-08	0	0.673706	0.823433		PHLDA1	-0.832191	0.832191	0.097001	9.55391e-18	3.45578e-16	0.52503	0.14678	0.322714	244	88	332
AC000095.9	-0.179604	0.485168	0.711241	0.84537	0	0.886233	0.945046						BAHCC1	-2.61288	0.234636	8.39065e-29	5.6503e-27	0.830815	0.0150492	0.0599441		RASSF2	-0.856627	0.856627	0.103805	1.55437e-16	5.04571e-15	0	0.68141	0.827792	233	102	335
AC000120.7	0.165727	0.168221	0.324538	0.530971	0.279866	0.238636	0.448906						BCAN	-1.01453	0.136687	1.15152e-13	2.95504e-12	0	0.668215	0.820034		PTPRN	-0.858639	0.858639	0.105687	4.49812e-16	1.41893e-14	0	0.928805	0.966148	230	106	336
AC000123.2	-0.0832452	0.175354	0.634981	0.793882	0	0.364744	0.585502						BCAP29	-0.326628	0.0671003	1.12871e-06	1.20484e-05	0.789856	0.0291517	0.099672		MIAT	-0.825702	0.825702	0.0970385	1.75413e-17	6.12332e-16	0	0.342087	0.562541	246	93	339
AC000123.3	0.231651	0.304567	0.446901	0.649485	0.657547	0.0874818	0.225503						BCHE	10.3016	0.530713	6.24466e-84	1.74391e-81	0.820429	0.018283	0.0696476		MCHR1	-1.84604	1.84604	0.313598	3.94136e-09	6.13998e-08	0.623398	0.103204	0.252915	48	293	341
AC000123.4	0.505845	0.22389	0.023862	0.078807	0.871864	0.00521244	0.0259801						BEND4	-0.361187	0.0867915	3.16098e-05	0.000256526	0	0.848171	0.923129		RIMS2	-0.867729	0.867729	0.110438	3.92844e-15	1.15125e-13	0	0.412862	0.629948	227	115	342
AC002055.4	-0.042442	0.0905764	0.639373	0.796053	0	0.653102	0.809957						BEST1	0.181796	0.0481636	0.000160297	0.00110773	0.374948	0.205922	0.40717		CCDC64	-1.20593	1.20593	0.180982	2.67794e-11	5.38139e-10	0	0.557086	0.744532	135	208	343
AC002076.10	-0.881156	0.298088	0.00311634	0.0149066	0	0.719828	0.851039						BEX3	0.16808	0.0519597	0.00121719	0.00666123	0.748819	0.046011	0.140859		GDAP1L1	-1.21739	1.21739	0.18301	2.89058e-11	5.77812e-10	0	0.981767	0.990478	133	210	343
AC002116.7	0.0113388	0.146862	0.938459	0.970562	0.172051	0.271768	0.48761						BLOC1S5-TXNDC5	-0.160082	0.0391887	4.40929e-05	0.000347871	0.501341	0.156742	0.338319		GRIN1	-2.24148	2.24148	0.387621	7.3534e-09	1.10301e-07	0	0.831915	0.913817	29	315	344
AC002116.8	0.0504836	0.10616	0.6344	0.793463	0.817488	0.0192452	0.0723265						BMP8B	-0.42427	0.1185	0.000343164	0.00218022	0.420454	0.188988	0.38462		NECTIN2	-0.778231	0.778231	0.0856919	1.06853e-19	4.44013e-18	0.700503	0.0676584	0.187239	267	78	345
AC002117.1	-0.613866	0.198808	0.00201687	0.010318	0	0.56212	0.748626						BMPR2	-0.226702	0.0674754	0.000780074	0.00450535	0	0.358621	0.579007		F2R	-0.711193	0.711193	0.065484	1.77638e-27	1.11331e-25	0.825264	0.0167449	0.0650166	303	50	353
AC002310.11	-0.00979522	0.0810848	0.903848	0.952554	0.457915	0.174398	0.364533						BOD1	0.195084	0.0541607	0.000315851	0.00202909	0	0.319833	0.538651		MIR1182	-1.08934	1.08934	0.159528	8.5806e-12	1.83497e-10	0.560046	0.131648	0.300047	164	192	356
AC002310.12	0.0701539	0.182917	0.701328	0.838996	0.527055	0.145918	0.321758						BORA	0.242819	0.0778118	0.00180489	0.00937498	0	0.386011	0.605464		NR2F2	3.11514	3.11514	0.552921	1.76116e-08	2.48104e-07	0	0.391619	0.610779	13	346	359
AC002310.13	-0.162615	0.280409	0.561968	0.740889	0	0.961663	0.980572						BORCS7-ASMT	-0.577817	0.0638362	1.40947e-19	5.81868e-18	0	0.428584	0.643659		PLEKHA7	-1.40306	1.40306	0.232905	1.69988e-09	2.77564e-08	0.582558	0.121682	0.28517	90	272	362
AC002310.14	0.673746	0.507222	0.184077	0.364659	0.52161	0.148232	0.324975						BRIX1	0.20947	0.0586809	0.000357475	0.0022568	0.486117	0.163022	0.347841		RP11-16N10.2	-0.653902	0.653902	0.0522957	7.1052e-36	6.84913e-34	0.118576	0.286812	0.503611	337	31	368
AC002310.7	0.0720012	0.14382	0.616629	0.780705	0	0.334713	0.55503						BRSK1	-0.275531	0.0769674	0.000343796	0.0021835	0.753481	0.0440021	0.136205		ZDHHC11B	-1.3403	1.3403	0.219037	9.41247e-10	1.5818e-08	0.812519	0.0209149	0.0769867	107	261	368
AC002398.11	0.0783737	0.120575	0.515692	0.706055	0.719987	0.0587876	0.169199						BRSK2	-1.61067	0.20769	8.82281e-15	2.51192e-13	0.811486	0.0212688	0.0779718		TTC9	-0.884854	0.884854	0.12228	4.61109e-13	1.11405e-11	0	0.939644	0.971727	217	152	369
AC002398.13	-0.316352	0.187029	0.0907481	0.220456	0.634828	0.0979606	0.243523						BST1	-0.377849	0.10584	0.000356958	0.00225428	0.433748	0.183878	0.377946		HTR2B	-0.757435	0.757435	0.0892497	2.12597e-17	7.3672e-16	0	0.853894	0.927021	275	95	370
AC002398.5	0.179965	0.313217	0.565582	0.743349	0	0.445934	0.657374						BTBD1	-0.169193	0.0518069	0.00109137	0.00605818	0	0.324488	0.543824		RP4-620F22.3	2.02863	2.02863	0.357494	1.39033e-08	1.99263e-07	0	0.929163	0.96634	34	337	371
AC002398.9	0.0739666	0.0637249	0.245757	0.443518	0.735112	0.0520184	0.154493						BTBD10	-0.209561	0.0585807	0.000347167	0.00220019	0	0.500658	0.702024		ENOX1	0.852625	0.852625	0.113543	5.94726e-14	1.55992e-12	0.808502	0.022303	0.0809816	236	136	372
AC002401.1	-0.0157077	0.0856064	0.854416	0.927163	0.656662	0.087891	0.22617						BTG1	0.201741	0.0632024	0.00141302	0.00755448	0.714622	0.0612164	0.174608		CELSR1	-0.793394	0.793394	0.100448	2.82104e-15	8.40997e-14	0.116659	0.287335	0.504367	262	113	375
AC002454.1	0.94176	0.292345	0.00127564	0.00694111	0.558928	0.132138	0.300732						BTG3	-0.205607	0.0612454	0.000787631	0.00454347	0.107251	0.289889	0.506859		COL4A2-AS2	-2.37868	2.37868	0.423339	1.92228e-08	2.68807e-07	0.217769	0.258198	0.47164	26	349	375
AC002467.7	-0.0290019	0.162377	0.858245	0.928651	0.726714	0.0557615	0.16241						BTK	1.03199	0.328872	0.00170116	0.00889946	0.632824	0.0988815	0.245168		NEFM	-0.653394	0.653394	0.0551304	2.10624e-32	1.70929e-30	0.758888	0.0416974	0.13073	338	39	377
AC002472.15	0.209612	0.111978	0.0612194	0.164902	0.835495	0.0136811	0.0557161						BTN2A1	-0.219309	0.056582	0.000106207	0.000765125	0	0.920259	0.961039		CCNA1	-0.912405	0.912405	0.1301	2.33093e-12	5.25814e-11	0	0.574677	0.75775	209	172	381
AC002472.16	0.100034	0.228348	0.661332	0.812282	0.52138	0.14833	0.325049						C11orf1	0.39205	0.0751487	1.81854e-07	2.22657e-06	0	0.493945	0.696829		ADAMTS1	-0.642391	0.642391	0.0566985	9.32595e-30	6.6082e-28	0.48839	0.162091	0.346438	342	43	385
AC002472.8	0.133998	0.121685	0.270817	0.471938	0.0941006	0.293417	0.510677						C11orf45	-0.996138	0.297345	0.000807804	0.00464713	0.158251	0.275733	0.492121		RP13-25N22.1	-1.24607	1.24607	0.202737	7.9345e-10	1.34173e-08	0.788879	0.0295272	0.100634	126	259	385
AC002480.6	0.0916243	0.0910067	0.314037	0.519837	0	0.849238	0.923678						C11orf57	0.163711	0.0516293	0.00151974	0.00805243	0	0.89331	0.949564		GPR37	-0.700136	0.700136	0.0762282	4.12509e-20	1.7564e-18	0	0.560461	0.747418	315	75	390
AC002550.5	0.117061	0.0686769	0.0882831	0.216071	0.902442	0.00136659	0.00867364						C11orf74	0.230633	0.0722539	0.00141303	0.00755448	0.215497	0.258888	0.472386		PRLHR	-1.72572	1.72572	0.301565	1.04935e-08	1.53286e-07	0.466627	0.170919	0.359362	61	329	390
AC002550.6	0.125242	0.351011	0.721239	0.852549	0.512802	0.151951	0.330689						C12orf29	0.277236	0.0715913	0.000107733	0.000774942	0.645935	0.0928451	0.234365		GALNT6	0.637977	0.637977	0.0584351	9.48704e-28	6.12786e-26	0.772342	0.0360961	0.117174	345	49	394
AC002985.3	0.02449	0.0775809	0.752253	0.871001	0	0.417243	0.633559						C12orf48	0.295373	0.0829007	0.000366684	0.00230803	0.509193	0.153465	0.333133		EDN1	-0.798407	0.798407	0.106398	6.19284e-14	1.61763e-12	0	0.410202	0.627749	261	138	399
AC003002.4	0.0397816	0.124284	0.748903	0.869189	0.363231	0.210145	0.412556						C12orf57	0.342491	0.067193	3.44857e-07	3.9932e-06	0	0.652681	0.809722		PNMA3	-1.86917	1.86917	0.334272	2.2477e-08	3.11107e-07	0.424891	0.187291	0.382559	46	353	399
AC003002.6	-0.159955	0.171373	0.350626	0.559943	0	0.773461	0.881369						C12orf75	-0.534829	0.0564333	2.61213e-21	1.19241e-19	0.780066	0.0329799	0.109798		ADAM12	-0.614163	0.614163	0.0548377	4.09359e-29	2.8064e-27	0.818711	0.0188426	0.0712366	361	45	406
AC003005.4	-0.0946798	0.21472	0.659253	0.810725	0	0.770564	0.879493						C14orf132	0.180033	0.0495645	0.000280896	0.00181869	0	0.647553	0.806399		ITGA9	-0.633508	0.633508	0.0615642	7.80111e-25	4.30649e-23	0.74846	0.0461663	0.141198	349	57	406
AC003006.7	-0.0168519	0.128261	0.895468	0.948196	0	0.758653	0.872304						C14orf156	0.311803	0.0615025	3.98296e-07	4.58382e-06	0.601785	0.11304	0.270423		TMEM154	-0.845064	0.845064	0.119858	1.78254e-12	4.09317e-11	0.781073	0.0325796	0.108694	238	168	406
AC003029.1	0.143418	0.0777359	0.0650461	0.172085	0.406701	0.194197	0.392235						C14orf180	-1.00602	0.204025	8.1877e-07	8.95648e-06	0	0.962953	0.981614		ISL1	0.593971	0.593971	0.0493278	2.15474e-33	1.84317e-31	0.841554	0.0119972	0.0500718	372	35	407
AC003102.3	-0.164358	0.148459	0.268254	0.469117	0	0.881873	0.942446						C14orf2	0.20583	0.0568794	0.000296087	0.00191313	0.582395	0.121754	0.28527		CABLES1	-0.735144	0.735144	0.0945798	7.6803e-15	2.20212e-13	0	0.650067	0.808185	290	120	410
AC003665.1	0.227403	0.127786	0.0751485	0.192094	0.133237	0.282772	0.499462						C17orf51	-0.456626	0.10134	6.61015e-06	6.16536e-05	0.557381	0.132816	0.301804		KCTD12	-0.641777	0.641777	0.0687393	9.96646e-21	4.40147e-19	0.386975	0.20153	0.401579	343	70	413
AC003986.6	-0.0668595	0.120448	0.578834	0.753339	0.0532009	0.304086	0.522115						C18orf21	0.259522	0.0740949	0.000460799	0.00282367	0	0.552606	0.740996		PQLC3	-0.771589	0.771589	0.105794	3.02405e-13	7.45802e-12	0.813636	0.0205349	0.0759115	269	148	417
AC003986.7	0.538349	0.310461	0.0829129	0.206884	0	0.748915	0.867711						C19orf10	-0.296895	0.0633654	2.79349e-06	2.77015e-05	0.570012	0.127257	0.2941		LDB2	-0.902817	0.902817	0.136531	3.77798e-11	7.4269e-10	0	0.391718	0.610833	212	212	424
AC004041.2	0.0391691	0.0869993	0.65255	0.806189	0	0.451921	0.662599						C19orf66	-0.822871	0.160585	2.98808e-07	3.50269e-06	0.605836	0.111205	0.267009		IL11RA	0.611445	0.611445	0.0629096	2.49195e-22	1.195e-20	0	0.384411	0.60389	362	63	425
AC004053.1	0.0662049	0.429862	0.877599	0.938095	0.794062	0.0275529	0.0955103						C1D	0.267453	0.0810147	0.000962402	0.00540391	0	0.682034	0.827792		CHST8	-0.741151	0.741151	0.0996047	9.99792e-14	2.59018e-12	0	0.714509	0.848138	287	139	426
AC004057.1	0.465225	0.23234	0.0452473	0.130923	0	0.917598	0.960073						C1orf105	0.8757	0.26312	0.000874279	0.00496637	0	0.376124	0.596409		GLDC	-0.671742	0.671742	0.0811145	1.21731e-16	3.9788e-15	0.377652	0.204939	0.406073	329	99	428
AC004066.1	0.0902671	0.140372	0.520187	0.708836	0	0.658817	0.813454						C1orf21	-0.27332	0.0465677	4.3765e-09	6.79557e-08	0.144647	0.279585	0.496025		PLEKHG4B	-0.694361	0.694361	0.0860772	7.2204e-16	2.25148e-14	0.400893	0.196372	0.395057	320	109	429
AC004067.6	-0.101438	0.0925335	0.272978	0.474451	0.452147	0.176683	0.368028						C1orf27	0.200248	0.0602177	0.000882929	0.00500951	0	0.995844	0.997957		CRTAC1	-1.73933	1.73933	0.320732	5.8606e-08	7.70192e-07	0.777278	0.0340955	0.112526	60	374	434
AC004074.3	-0.106268	0.418946	0.799762	0.897605	0	0.843458	0.921062						C1orf56	-0.218215	0.0639903	0.000649333	0.00382826	0.769604	0.037219	0.119835		MAP2	-0.573984	0.573984	0.0518955	1.9527e-28	1.30569e-26	0.704565	0.0657987	0.183429	387	48	435
AC004076.5	0.670571	0.258658	0.00952816	0.0377509	0	0.422116	0.637571						C1QL4	-0.704646	0.124725	1.60828e-08	2.27411e-07	0	0.410538	0.627958		MYO16	-0.707932	0.707932	0.093008	2.70886e-14	7.33828e-13	0	0.928064	0.965849	307	129	436
AC004076.7	-0.323864	0.18939	0.0872598	0.214394	0.514625	0.151184	0.329666						C21orf91	0.231193	0.0733406	0.0016198	0.00852785	0.834238	0.014043	0.0568419		RP11-123K3.9	0.892283	0.892283	0.136987	7.33583e-11	1.39307e-09	0.826261	0.0164347	0.0641776	215	221	436
AC004076.9	-0.122361	0.212743	0.565183	0.743137	0	0.434762	0.648658						C2CD2L	-0.241576	0.0775308	0.001834	0.00950797	0	0.97043	0.985257		CCDC3	0.818315	0.818315	0.119277	6.85538e-12	1.47936e-10	0.331305	0.221373	0.427049	252	187	439
AC004112.4	0.229643	0.417743	0.582508	0.756106	0.606914	0.110716	0.266209						C3orf14	0.358965	0.0799515	7.12966e-06	6.59806e-05	0.533589	0.143125	0.317904		PDE4A	-0.908047	0.908047	0.142461	1.84127e-10	3.3269e-09	0	0.513465	0.712979	211	234	445
AC004158.2	0.173129	0.149696	0.24746	0.445512	0	0.753997	0.870631						C3orf17	0.197528	0.0564036	0.000461698	0.00282827	0.827982	0.015905	0.0624946		PDZD2	-0.803653	0.803653	0.116907	6.23025e-12	1.34752e-10	0	0.766425	0.876877	260	186	446
AC004158.3	-0.0363238	0.294721	0.901911	0.951537	0	0.652891	0.809771						C6orf141	-1.12325	0.301938	0.000199127	0.00134188	0	0.704038	0.841217		IL32	-1.82744	1.82744	0.345033	1.18095e-07	1.49111e-06	0	0.473191	0.680185	52	394	446
AC004160.4	0.0048774	0.191107	0.979639	0.990479	0.964147	1.28323e-07	2.33191e-06						C7orf13	0.321656	0.102492	0.00169893	0.00889027	0	0.324354	0.543788		RAB3B	-0.709772	0.709772	0.0969678	2.4859e-13	6.21966e-12	0.046662	0.30575	0.52393	306	145	451
AC004166.5	-0.123901	0.152152	0.41546	0.621424	0	0.624058	0.79084						C8orf59	0.282782	0.0744077	0.00014444	0.0010114	0	0.79527	0.894467		TUBB2A	-0.593437	0.593437	0.0659811	2.38307e-19	9.73215e-18	0.325472	0.223381	0.430005	373	80	453
AC004166.6	0.117967	0.205092	0.565161	0.743137	0.739039	0.0502831	0.150588						C9orf85	0.334911	0.0960093	0.000486069	0.00295658	0	0.388599	0.607585		KIF21B	-0.90177	0.90177	0.143423	3.22695e-10	5.70575e-09	0.592845	0.117072	0.277102	213	241	454
AC004166.7	-0.005594	0.123216	0.963788	0.983147	0	0.980091	0.989981						CAB39L	-0.37512	0.117533	0.00141476	0.00755887	0	0.541838	0.733425		HMX1	-5.03019	5.03019	0.984776	3.2567e-07	3.78486e-06	0.670597	0.0814467	0.214339	3	453	456
AC004381.6	0.218824	0.0737937	0.00302338	0.0145658	0.907746	0.00099353	0.00665038						CABLES1	-0.735144	0.0945798	7.6803e-15	2.20212e-13	0	0.650067	0.808185		NRP1	-0.624366	0.624366	0.076616	3.66064e-16	1.16053e-14	0.804625	0.0236738	0.0846479	356	105	461
AC004383.4	0.879157	0.292083	0.00261284	0.0129012	0.913421	0.000677417	0.00482526						CACNA2D3	-1.14461	0.133635	1.07894e-17	3.88789e-16	0	0.729576	0.856599		SSTR2	0.703829	0.703829	0.0967806	3.53114e-13	8.63017e-12	0.806065	0.0231614	0.083319	312	150	462
AC004453.8	0.136135	0.141096	0.334627	0.542568	0	0.44407	0.656052						CACNG7	-0.300126	0.0809665	0.000209901	0.0014075	0	0.412194	0.629428		CYB5R2	0.920997	0.920997	0.148891	6.18229e-10	1.05767e-08	0	0.538621	0.730911	207	255	462
AC004463.6	0.4989	0.24662	0.0430783	0.12601	0.437168	0.182551	0.376033						CACNG8	-0.371111	0.109647	0.000712845	0.00415881	0.773171	0.0357582	0.116455		BORCS7-ASMT	-0.577817	0.577817	0.0638362	1.40947e-19	5.81868e-18	0	0.428584	0.643659	384	79	463
AC004490.1	0.116041	0.23071	0.614983	0.779771	0	0.527756	0.7236						CADM4	-0.280145	0.0741675	0.000158604	0.00109723	0	0.611858	0.782653		NACC2	-0.744001	0.744001	0.107902	5.38173e-12	1.17741e-10	0.201977	0.262962	0.476993	286	183	469
AC004538.3	0.257551	0.165436	0.119516	0.269714	0.977366	2.992e-11	9.48548e-10						CADPS	-1.58195	0.159432	3.32639e-23	1.66671e-21	0.706661	0.0648408	0.181692		JUN	-0.703923	0.703923	0.0985629	9.20746e-13	2.17205e-11	0	0.360437	0.580946	311	159	470
AC004540.4	-0.242529	0.201865	0.229579	0.423848	0.857325	0.00811043	0.0368815						CALCB	-0.54766	0.109192	5.28787e-07	5.98788e-06	0.645441	0.0930731	0.234785		NAT16	-1.3987	1.3987	0.259967	7.43661e-08	9.63967e-07	0	0.425071	0.640694	91	379	470
AC004540.5	-0.359202	0.247554	0.146779	0.311782	0	0.805397	0.89988						CAMK2N1	-2.34578	0.132972	1.19037e-69	2.6285e-67	0	0.856196	0.928353		SH3PXD2A	-0.589559	0.589559	0.0703875	5.47966e-17	1.86151e-15	0.549789	0.136129	0.30709	375	97	472
AC004549.6	0.0118697	0.0867151	0.891124	0.945547	0	0.712914	0.847199						CAPN6	-1.3593	0.207739	6.0163e-11	1.1552e-09	0.446096	0.179065	0.371228		SAMD9L	-0.72612	0.72612	0.104003	2.91601e-12	6.4918e-11	0	0.802725	0.898859	295	178	473
AC004623.2	0.10855	0.0870268	0.212282	0.401277	0	0.970605	0.985314						CASP7	-0.290286	0.0570875	3.67753e-07	4.24536e-06	0.822839	0.0175094	0.0674312		FGL1	0.862816	0.862816	0.138109	4.17443e-10	7.27269e-09	0.807875	0.0225228	0.0816177	229	250	479
AC004623.3	0.159907	0.108385	0.140115	0.301438	0	0.927301	0.965483						CASQ2	1.48407	0.373302	7.02238e-05	0.000528558	0	0.365483	0.586014		IKBKE	-2.56646	2.56646	0.504075	3.55366e-07	4.10986e-06	0	0.650048	0.808185	22	457	479
AC004696.2	-0.00593543	0.0712995	0.933656	0.968065	0	0.742212	0.863534						CASZ1	-0.484879	0.132997	0.000266578	0.00173605	0.587056	0.11967	0.281756		MTUS1	0.596002	0.596002	0.0750435	1.98792e-15	6.01125e-14	0.782191	0.0321369	0.107481	370	111	481
AC004754.3	-0.267468	0.0667607	6.16582e-05	0.000469859	0.633678	0.0984893	0.24457						CBFA2T2	0.347291	0.0579944	2.1198e-09	3.41433e-08	0.793384	0.0278084	0.0962249		C12orf75	-0.534829	0.534829	0.0564333	2.61213e-21	1.19241e-19	0.780066	0.0329799	0.109798	423	66	489
AC004797.1	0.0254629	0.291567	0.930408	0.966281	0.637199	0.0968699	0.241507						CBR3	-0.745984	0.158368	2.47196e-06	2.46676e-05	0	0.864303	0.9332		CTB-158E9.1	1.0017	1.0017	0.172307	6.11996e-09	9.31235e-08	0.638205	0.0964073	0.240701	186	308	494
AC004945.2	-0.0730245	0.0585255	0.212127	0.401184	0.234558	0.253041	0.465941						CBX3	0.177983	0.0547597	0.00115303	0.0063559	0.755007	0.043349	0.134685		SFMBT2	-0.536845	0.536845	0.0620531	5.0874e-18	1.90177e-16	0.573098	0.125891	0.292175	418	85	503
AC004951.5	-0.0760512	0.198218	0.701219	0.838918	0	0.388373	0.607398						CCDC113	-0.361219	0.0904231	6.47599e-05	0.000491523	0	0.637616	0.800386		EPPK1	-1.70049	1.70049	0.331311	2.85772e-07	3.36651e-06	0.839737	0.0124913	0.0517423	63	440	503
AC004951.6	-0.183241	0.303717	0.54629	0.72877	0	0.724898	0.8538						CCDC136	-0.253772	0.0765808	0.000920446	0.00519527	0	0.330509	0.55022		CTD-2260A17.1	-1.16808	1.16808	0.211434	3.3033e-08	4.48389e-07	0.420516	0.188964	0.384612	143	361	504
AC004957.6	-0.376441	0.410798	0.359476	0.568818	0.750716	0.0451913	0.138932						CCDC138	0.395106	0.0983288	5.86425e-05	0.000449483	0	0.323128	0.542354		ENO2	-0.496412	0.496412	0.0477882	2.81907e-25	1.58385e-23	0.825091	0.0167991	0.0651834	458	56	514
AC004967.7	0.0621042	0.129585	0.631759	0.791681	0.666685	0.0832559	0.217803						CCDC3	0.818315	0.119277	6.85538e-12	1.47936e-10	0.331305	0.221373	0.427049		MAPT	-0.710064	0.710064	0.106738	2.88399e-11	5.77101e-10	0	0.398414	0.616868	305	209	514
AC004980.7	0.0548098	0.0789894	0.487752	0.684078	0.120806	0.286201	0.502991						CCDC33	-0.49073	0.0900912	5.12151e-08	6.78225e-07	0.376794	0.205252	0.406352		NECTIN1	-0.535715	0.535715	0.0632161	2.36414e-17	8.16273e-16	0.454753	0.175652	0.366392	420	96	516
AC004985.12	0.143549	0.221645	0.51721	0.707296	0.402057	0.195937	0.394618						CCDC58	0.266252	0.0846783	0.00166496	0.00874138	0.725784	0.0561784	0.163348		DQX1	0.512453	0.512453	0.0593696	6.05136e-18	2.24007e-16	0.817547	0.0192258	0.0722822	438	86	524
AC004985.13	-0.0901711	0.264213	0.732891	0.859192	0.378523	0.204622	0.405571						CCDC59	0.272185	0.0721247	0.000160777	0.00111064	0.786257	0.0305422	0.10311		SMARCD3	-0.51269	0.51269	0.0597372	9.28892e-18	3.37278e-16	0	0.85935	0.929865	437	87	524
AC004987.7	0.0582922	0.120649	0.628987	0.789455	0	0.819338	0.907032						CCDC64	-1.20593	0.180982	2.67794e-11	5.38139e-10	0	0.557086	0.744532		RP11-185E8.2	-1.24216	1.24216	0.235149	1.27461e-07	1.60085e-06	0.77773	0.0339142	0.112083	127	397	524
AC004987.9	0.00144834	0.315409	0.996336	0.998018	0	0.806261	0.899993						CCDC73	0.301481	0.0701995	1.74979e-05	0.00014988	0.711933	0.0624377	0.177048		KIRREL2	-1.12778	1.12778	0.20854	6.37406e-08	8.33632e-07	0.554691	0.133992	0.303448	153	376	529
AC005013.5	0.346623	0.336815	0.303423	0.508248	0	0.537468	0.730237						CCDC74B	0.430751	0.0670198	1.29958e-10	2.39371e-09	0	0.874544	0.938918		LRRC8C	-0.521988	0.521988	0.0629967	1.17155e-16	3.83583e-15	0	0.40404	0.62218	432	98	530
AC005017.1	-0.468215	0.491547	0.340826	0.549336	0.663526	0.0847171	0.220648						CCDC81	1.01139	0.295075	0.00060903	0.003621	0.514883	0.151075	0.329572		EML4	-0.498394	0.498394	0.0544997	5.96865e-20	2.49658e-18	0.731228	0.0537443	0.158307	454	77	531
AC005037.3	0.0299735	0.167662	0.858116	0.928651	0	0.375476	0.595829						CCDC84	0.330918	0.0629191	1.44503e-07	1.8006e-06	0	0.524262	0.721167		SLC35D3	0.835035	0.835035	0.141317	3.44291e-09	5.40337e-08	0.782015	0.0322064	0.107657	242	290	532
AC005037.5	-0.3935	0.253895	0.121176	0.271777	0	0.902178	0.952694						CCNA1	-0.912405	0.1301	2.33093e-12	5.25814e-11	0	0.574677	0.75775		WDR66	1.0826	1.0826	0.197437	4.17526e-08	5.59155e-07	0	0.532412	0.727114	166	367	533
AC005041.10	0.227192	0.29913	0.447547	0.650063	0	0.348058	0.569231						CCNB1IP1	0.207465	0.0517688	6.13555e-05	0.000468304	0	0.979375	0.989642		PHACTR3	-1.00812	1.00812	0.180822	2.47203e-08	3.41162e-07	0.71191	0.0624485	0.177052	183	354	537
AC005041.9	0.379767	0.253222	0.133682	0.29126	0	0.827401	0.910913						CCNB3	-0.767495	0.185382	3.47199e-05	0.000279141	0.779747	0.033107	0.110125		B3GALT5	1.28824	1.28824	0.248044	2.06297e-07	2.49528e-06	0.349048	0.215182	0.419238	115	422	537
AC005042.4	0.114091	0.137747	0.407521	0.614948	0.675975	0.0789597	0.209635						CCNDBP1	-0.205159	0.0605676	0.000705926	0.00412224	0	0.988751	0.993986		SULT1A1	-1.5825	1.5825	0.312696	4.1743e-07	4.78684e-06	0	0.401276	0.619733	72	465	537
AC005076.5	0.113342	0.237117	0.632651	0.79214	0	0.347258	0.568388						CCNI2	-1.34519	0.380915	0.000413243	0.00257379	0	0.604739	0.778259		ZBTB38	-0.524257	0.524257	0.0648159	6.04494e-16	1.88805e-14	0.621342	0.104144	0.254568	430	108	538
AC005104.3	-0.0168632	0.0790218	0.831016	0.915052	0	0.575781	0.758469						CD37	0.215903	0.0669646	0.00126353	0.00689101	0.334712	0.220194	0.425639		NCAM1	-0.479096	0.479096	0.0476485	8.75009e-24	4.56495e-22	0	0.44509	0.6567	481	59	540
AC005154.6	0.0379154	0.0685732	0.580318	0.754605	0.36796	0.208447	0.410623						CDC42EP1	-1.03315	0.199979	2.38784e-07	2.85549e-06	0	0.369428	0.589533		DCLK2	-0.532156	0.532156	0.0678593	4.4323e-15	1.29094e-13	0.631539	0.0994718	0.246213	424	116	540
AC005154.7	0.311237	0.348838	0.372279	0.580712	0.671709	0.0809325	0.21343						CDCA3	0.222925	0.053659	3.26033e-05	0.000263687	0.79683	0.0265169	0.0927873		CPLX2	-0.64812	0.64812	0.0963923	1.77076e-11	3.65111e-10	0	0.343869	0.56469	340	203	543
AC005224.2	0.274852	0.362338	0.448121	0.650598	0	0.638556	0.800879						CDK1	0.19944	0.0593176	0.000773109	0.00447136	0	0.397036	0.615838		SYT7	-1.06895	1.06895	0.198512	7.25203e-08	9.41326e-07	0	0.379709	0.599877	168	378	546
AC005251.3	0.207636	0.288122	0.471123	0.669859	0.12307	0.28558	0.502192						CDK14	0.272848	0.0585253	3.1307e-06	3.07246e-05	0.786237	0.0305499	0.103118		MAP3K5	0.676667	0.676667	0.104062	7.89639e-11	1.49206e-09	0.361449	0.210782	0.413491	326	222	548
AC005253.2	0.0235105	0.113511	0.835915	0.917596	0	0.769152	0.878726						CDK6	0.406494	0.0579598	2.32638e-12	5.25814e-11	0.794107	0.0275358	0.0954878		TMEM87B	-0.566581	0.566581	0.0793497	9.31258e-13	2.1914e-11	0.772404	0.0360709	0.117162	394	160	554
AC005253.4	0.0670221	0.0706187	0.342584	0.551142	0	0.672756	0.822484						CDKL2	-0.727474	0.22648	0.00131773	0.00713335	0	0.57338	0.756755		GAS6	-0.615898	0.615898	0.0909883	1.29687e-11	2.73335e-10	0.696213	0.0696273	0.190962	359	197	556
AC005255.3	0.308962	0.302963	0.307823	0.512993	0	0.406177	0.624058						CDKN2C	0.216288	0.0493613	1.17733e-05	0.000104279	0	0.804941	0.899678		MYO5A	-0.518138	0.518138	0.0670607	1.1063e-14	3.117e-13	0.776179	0.0345384	0.113612	435	124	559
AC005262.2	-0.0155471	0.110399	0.888007	0.943795	0	0.407026	0.624506						CDR2L	-0.21975	0.0703058	0.00177427	0.00923105	0	0.534333	0.728226		IL4R	-1.28671	1.28671	0.251464	3.10611e-07	3.62985e-06	0.543803	0.138726	0.310807	116	446	562
AC005262.3	-0.0179778	0.101344	0.859199	0.928945	0	0.540726	0.732566						CDYL	0.237902	0.0653407	0.000271646	0.00176421	0.758225	0.0419782	0.131351		AC093415.2	-0.58053	0.58053	0.0840301	4.89483e-12	1.07834e-10	0.766813	0.038373	0.122737	383	180	563
AC005306.3	0.206173	0.114078	0.0707164	0.183307	0	0.956428	0.978586						CEBPA	-1.33638	0.29358	5.3133e-06	5.02738e-05	0.608872	0.109827	0.264807		SNHG5	0.482925	0.482925	0.0564836	1.23274e-17	4.38383e-16	0	0.864969	0.9336	473	91	564
AC005324.8	0.0812521	0.0785771	0.301116	0.506095	0.913799	0.000659221	0.00472579						CELF4	-0.865794	0.161737	8.6461e-08	1.1139e-06	0.335749	0.219834	0.425247		SCRT2	-1.62582	1.62582	0.329307	7.93008e-07	8.72391e-06	0.638976	0.0960523	0.240067	69	495	564
AC005329.7	0.0240475	0.105633	0.819918	0.909705	0	0.358223	0.578604						CELSR1	-0.793394	0.100448	2.82104e-15	8.40997e-14	0.116659	0.287335	0.504367		DRAM1	-0.721135	0.721135	0.11896	1.34427e-09	2.22949e-08	0.684048	0.0752309	0.202299	298	267	565
AC005332.1	-0.291186	0.116508	0.0124445	0.0469541	0.847363	0.0104797	0.0448681						CENPN	0.169184	0.0540687	0.00175368	0.00914004	0.708726	0.0638983	0.179741		KCNJ2	-0.753995	0.753995	0.127483	3.32907e-09	5.22903e-08	0	0.856834	0.928726	276	289	565
AC005339.2	-0.036892	0.156555	0.813705	0.905973	0.23432	0.253115	0.465987						CENPO	-0.189721	0.0517059	0.000243288	0.00160195	0.80787	0.0225246	0.0816177		AFAP1L1	-0.639234	0.639234	0.0984617	8.45894e-11	1.59202e-09	0	0.919526	0.960845	344	224	568
AC005356.1	-0.251389	0.429346	0.5582	0.738228	0	0.844949	0.92172						CEP170B	-1.16052	0.15271	2.97255e-14	8.01829e-13	0	0.381652	0.601409		AMOTL2	0.507643	0.507643	0.0663666	2.02426e-14	5.55502e-13	0.116187	0.287464	0.50443	445	128	573
AC005363.9	-0.341103	0.213208	0.109629	0.253513	0	0.531878	0.726697						CEP44	0.217387	0.0498526	1.29711e-05	0.000113932	0.694402	0.0704597	0.192655		ARHGEF16	-1.69477	1.69477	0.347013	1.0401e-06	1.12034e-05	0.736748	0.0512943	0.152938	66	508	574
AC005387.3	-0.0889038	0.441651	0.840465	0.920759	0	0.631996	0.796866						CERS2	-0.185821	0.0420262	9.79917e-06	8.81091e-05	0.627799	0.101188	0.249327		CYR61	0.537068	0.537068	0.075017	8.10999e-13	1.92271e-11	0.673712	0.0800063	0.211663	417	158	575
AC005519.4	0.0974279	0.184487	0.597428	0.766151	0	0.700131	0.839256						CFAP44	0.462365	0.078397	3.68512e-09	5.75971e-08	0.695342	0.0700277	0.191783		ERC2	-0.969693	0.969693	0.181383	8.98691e-08	1.15624e-06	0.230667	0.254245	0.467477	192	384	576
AC005523.2	0.047715	0.0588841	0.417756	0.623376	0.809478	0.0219629	0.0799453						CH17-189H20.1	-0.677935	0.179853	0.000163653	0.00112846	0.129752	0.283738	0.500352		AQP1	0.60474	0.60474	0.0916705	4.19872e-11	8.19462e-10	0.834422	0.0139897	0.0566813	366	213	579
AC005534.8	0.212273	0.236246	0.368906	0.577348	0.264893	0.243478	0.45498						CH17-472G23.4	-0.669191	0.148873	6.95532e-06	6.4556e-05	0.81758	0.0192148	0.0722661		SRPX2	-1.20181	1.20181	0.234314	2.91225e-07	3.42225e-06	0.747342	0.0466512	0.142383	137	442	579
AC005540.3	0.114375	0.164332	0.48643	0.683131	0	0.96448	0.982432						CH17-66N5.1	0.362508	0.0605663	2.15979e-09	3.47285e-08	0	0.960453	0.980321		RP11-324B6.1	-1.21672	1.21672	0.237792	3.10861e-07	3.63053e-06	0	0.822286	0.908548	134	447	581
AC005559.3	-0.982926	0.432078	0.0229132	0.0763373	0.510203	0.153042	0.332564						CHCHD1	0.221731	0.0629835	0.000430784	0.00266469	0.822862	0.017502	0.0674195		ACSS2	-0.490829	0.490829	0.0634134	9.92968e-15	2.8144e-13	0.631513	0.0994836	0.246213	462	122	584
AC005562.1	0.0676677	0.0729888	0.353877	0.56305	0	0.536235	0.729292						CHD5	-1.12797	0.273964	3.83493e-05	0.000305219	0.683895	0.0753011	0.202395		SYNJ2	-0.479001	0.479001	0.0597902	1.13443e-15	3.48026e-14	0	0.318505	0.537243	482	110	592
AC005578.3	-0.153997	0.174085	0.376368	0.584497	0	0.536192	0.729292						CHD7	0.2687	0.0612456	1.14794e-05	0.000101914	0.801918	0.0246486	0.0874911		TPPP3	-0.61465	0.61465	0.096626	2.00285e-10	3.60172e-09	0	0.960603	0.980321	360	237	597
AC005592.2	-0.320359	0.171217	0.0613355	0.165159	0	0.639359	0.801288						CHEK2	0.248792	0.0728347	0.000635838	0.00375803	0.809993	0.021784	0.0794161		COL16A1	0.661938	0.661938	0.108743	1.14931e-09	1.91283e-08	0	0.598154	0.774007	332	266	598
AC005594.3	0.0790841	0.13403	0.555159	0.735565	0	0.364554	0.585296						CHPF	-0.318162	0.0845167	0.000166896	0.00114739	0.818071	0.0190528	0.0718312		TIMP1	-0.497153	0.497153	0.0673864	1.6111e-13	4.09022e-12	0.804611	0.0236788	0.0846501	457	142	599
AC005597.1	-0.0428454	0.418153	0.918389	0.960575	0	0.528013	0.723812						CHST10	-0.22388	0.0573227	9.39847e-05	0.000687243	0	0.39567	0.614673		SLC1A4	-0.506066	0.506066	0.0702086	5.67653e-13	1.36108e-11	0.426043	0.186849	0.382026	447	154	601
AC005606.14	-0.0440886	0.0894173	0.621966	0.78448	0.81548	0.0199136	0.0740904						CHST8	-0.741151	0.0996047	9.99792e-14	2.59018e-12	0	0.714509	0.848138		MARVELD1	-0.460703	0.460703	0.0557047	1.33452e-16	4.35439e-15	0.645083	0.0932382	0.234951	502	100	602
AC005606.15	0.125324	0.109717	0.253351	0.452265	0.695249	0.0700707	0.191874						CKS2	0.305862	0.0593249	2.5267e-07	3.00639e-06	0	0.392396	0.611424		ADAMTS15	-1.83216	1.83216	0.385787	2.04257e-06	2.07536e-05	0	0.551897	0.740568	50	552	602
AC005609.16	0.0457385	0.425768	0.914451	0.958198	0	0.797098	0.895669						CLCF1	-1.13074	0.263937	1.83464e-05	0.000156724	0	0.898734	0.951758		CDC42EP1	-1.03315	1.03315	0.199979	2.38784e-07	2.85549e-06	0	0.369428	0.589533	176	427	603
AC005609.18	-0.109553	0.297979	0.713131	0.846874	0	0.540667	0.732566						CLGN	-0.266349	0.0672982	7.56618e-05	0.000564787	0.620152	0.104688	0.255399		MYT1L	-0.727575	0.727575	0.12608	7.89352e-09	1.17752e-07	0	0.475841	0.682443	292	318	610
AC005614.3	-0.0189635	0.333433	0.954646	0.977975	0.488977	0.16185	0.346001						CLIC1	-0.251436	0.0501614	5.37199e-07	6.0765e-06	0	0.436851	0.650345		CELF4	-0.865794	0.865794	0.161737	8.6461e-08	1.1139e-06	0.335749	0.219834	0.425247	228	382	610
AC005614.5	0.268992	0.133601	0.0440723	0.128226	0	0.393926	0.612918						CLIP1	-0.424159	0.0627255	1.35958e-11	2.85918e-10	0	0.596854	0.773396		DSEL	-0.525274	0.525274	0.076339	5.95172e-12	1.29317e-10	0.746935	0.0468281	0.142716	428	185	613
AC005740.5	-0.288725	0.135382	0.0329518	0.101799	0	0.390922	0.610289						CLIP2	-0.297632	0.0880449	0.000723647	0.00421406	0	0.842593	0.92054		RFPL1-AS1	0.737429	0.737429	0.128538	9.63443e-09	1.41718e-07	0.836733	0.0133288	0.0545269	288	326	614
AC005754.7	-0.377281	0.141033	0.00747003	0.0309594	0.806158	0.0231283	0.0832775						CLP1	0.268917	0.0649439	3.46164e-05	0.000278544	0.825684	0.0166138	0.0647065		PIK3CD	-0.788217	0.788217	0.140513	2.02827e-08	2.82589e-07	0.664151	0.0844283	0.220172	264	350	614
AC005754.8	0.370704	0.238236	0.119699	0.269962	0.460927	0.173199	0.362629						CLPTM1	-0.245476	0.0565118	1.40044e-05	0.000122048	0.811596	0.0212308	0.0778778		CRYL1	-0.746458	0.746458	0.131317	1.31274e-08	1.89286e-07	0	0.55105	0.740236	282	333	615
AC005785.2	0.0527952	0.122381	0.666177	0.815892	0	0.521307	0.718979						CLTCL1	0.36433	0.105257	0.000537513	0.00323941	0.789844	0.0291563	0.099672		MMP24	-0.567666	0.567666	0.088609	1.48985e-10	2.72302e-09	0.616484	0.106362	0.258256	393	230	623
AC005786.7	-0.401269	0.158073	0.0111329	0.0427825	0.322554	0.224381	0.431234						CNBP	0.190577	0.0504319	0.000157531	0.00109179	0	0.693367	0.83503		RP11-59D5__B.2	-0.64863	0.64863	0.109106	2.7658e-09	4.39519e-08	0.735777	0.0517235	0.153882	339	285	624
AC005795.1	0.542263	0.452241	0.230505	0.42474	0	0.948479	0.97534						CNOT10	0.199908	0.0570145	0.000454438	0.0027901	0	0.786459	0.889086		PYGL	-0.506968	0.506968	0.0735037	5.30482e-12	1.16192e-10	0	0.901898	0.952694	446	182	628
AC005884.1	0.204957	0.273528	0.45367	0.655408	0	0.356785	0.577284						CNTN2	-4.66984	0.461744	4.81404e-24	2.56075e-22	0.80288	0.0243007	0.0864337		SLC2A1	0.461649	0.461649	0.0606766	2.77633e-14	7.51034e-13	0.0739549	0.298729	0.516936	501	130	631
AC005943.2	0.120341	0.0721281	0.095228	0.228546	0.544833	0.13828	0.310232						COA1	0.159882	0.0470002	0.000669578	0.00393054	0.800959	0.024997	0.0884796		SLC27A6	-0.484343	0.484343	0.0684165	1.44857e-12	3.36288e-11	0.522133	0.148011	0.324639	472	164	636
AC005943.6	0.0150408	0.133101	0.910028	0.955832	0	0.487547	0.69176						COL16A1	0.661938	0.108743	1.14931e-09	1.91283e-08	0	0.598154	0.774007		PDE2A	-0.884646	0.884646	0.170133	1.9957e-07	2.42149e-06	0	0.453545	0.664109	218	420	638
AC005944.2	-0.0407948	0.0618786	0.509721	0.701014	0.652386	0.089867	0.22949						COL4A2-AS2	-2.37868	0.423339	1.92228e-08	2.68807e-07	0.217769	0.258198	0.47164		RASGRP2	-1.5191	1.5191	0.321805	2.35203e-06	2.36198e-05	0.817053	0.0193894	0.0727244	78	561	639
AC006011.4	0.121473	0.0758521	0.109279	0.25305	0.763868	0.0396004	0.125459						COL6A1	-0.324588	0.0796843	4.63264e-05	0.000363078	0.567613	0.128318	0.295435		RPS29	0.480405	0.480405	0.0676898	1.27344e-12	2.97084e-11	0	0.852506	0.926043	477	163	640
AC006014.6	-0.441185	0.36742	0.229842	0.424217	0	0.498479	0.700726						COLEC12	1.34513	0.381528	0.000422467	0.0026235	0	0.521246	0.718977		RP11-270G15.2	1.94025	1.94025	0.423714	4.66884e-06	4.45982e-05	0	0.755725	0.871104	40	605	645
AC006014.7	0.088887	0.134235	0.507859	0.699568	0.816564	0.0195517	0.0730879						COMMD6	0.275099	0.0706023	9.761e-05	0.000709653	0.838931	0.0127138	0.0525429		LEF1	-0.502349	0.502349	0.0738167	1.00806e-11	2.14609e-10	0	0.666541	0.818891	452	194	646
AC006026.13	-0.178677	0.272316	0.511734	0.702765	0	0.883467	0.943298						COPS7B	0.193136	0.0546675	0.000410996	0.00256231	0.610628	0.109029	0.263451		UNC13A	-0.519962	0.519962	0.0792799	5.43302e-11	1.04957e-09	0.641668	0.0948121	0.237876	433	215	648
AC006039.4	0.35755	0.237971	0.13297	0.290274	0	0.876593	0.940002						CORO6	0.258838	0.075886	0.000647546	0.0038217	0	0.575241	0.758193		RPS6KL1	-0.671926	0.671926	0.1168	8.77876e-09	1.29633e-07	0.235952	0.252609	0.465461	328	321	649
AC006039.5	0.0683959	0.367135	0.852212	0.92646	0	0.810602	0.902125						COX16	0.212465	0.0685606	0.00194217	0.00997075	0	0.37833	0.598657		RPS27	0.457783	0.457783	0.0624056	2.2071e-13	5.55137e-12	0.284139	0.23724	0.447254	507	143	650
AC006042.6	0.0455711	0.128478	0.722814	0.853002	0.912909	0.000702645	0.004964						COX6C	0.28483	0.0633196	6.8504e-06	6.36755e-05	0	0.677171	0.825367		ST6GAL1	-0.440581	0.440581	0.0574638	1.75907e-14	4.8624e-13	0	0.687023	0.831204	525	127	652
AC006042.7	0.548706	0.262945	0.0369088	0.111342	0.679243	0.0774495	0.206568						COX7B	0.30234	0.0696547	1.42122e-05	0.000123632	0	0.750406	0.868597		C1QL4	-0.704646	0.704646	0.124725	1.60828e-08	2.27411e-07	0	0.410538	0.627958	310	343	653
AC006115.3	0.450222	0.270795	0.0963937	0.230413	0.977045	4.10344e-11	1.27536e-09						COX7C	0.258649	0.0655381	7.92874e-05	0.000588841	0.0317429	0.309506	0.52767		RPL9P9	0.505468	0.505468	0.0757955	2.57852e-11	5.19258e-10	0	0.451461	0.66218	449	207	656
AC006115.7	0.0699079	0.164206	0.670302	0.818324	0.989171	0	0						CPA1	1.51778	0.465017	0.00109883	0.00609249	0	0.613272	0.783348		FAM65C	1.27855	1.27855	0.265425	1.45747e-06	1.52074e-05	0	0.882139	0.942543	121	535	656
AC006116.17	-0.049042	0.262207	0.851633	0.92626	0	0.566495	0.751449						CPEB1	-0.76547	0.16008	1.73748e-06	1.79027e-05	0.833308	0.0143133	0.0576844		RPS3A	0.454447	0.454447	0.0621822	2.70524e-13	6.73295e-12	0.300184	0.231936	0.44079	513	146	659
AC006116.24	-0.172873	0.110338	0.117171	0.265743	0	0.564719	0.750103						CPLX2	-0.64812	0.0963923	1.77076e-11	3.65111e-10	0	0.343869	0.56469		RPS15A	0.449652	0.449652	0.0618082	3.46502e-13	8.47948e-12	0	0.753567	0.870478	515	149	664
AC006116.25	-0.22014	0.184275	0.232233	0.426986	0	0.559306	0.746304						CPT1A	-0.395952	0.0509334	7.60883e-15	2.18596e-13	0.541774	0.139603	0.31222		RPL21	0.455225	0.455225	0.0632392	6.08939e-13	1.45823e-11	0.831723	0.0147792	0.0590858	510	155	665
AC006116.27	-0.136454	0.0802465	0.0890491	0.21723	0	0.596887	0.773396						CPVL	-0.350371	0.0569148	7.45762e-10	1.26786e-08	0.197165	0.264397	0.478507		RP11-228B15.4	0.745436	0.745436	0.139383	8.88821e-08	1.14432e-06	0.68798	0.073417	0.198603	284	383	667
AC006128.2	0.0114528	0.100285	0.909077	0.955308	0	0.411498	0.628778						CRBN	0.242272	0.0587014	3.67224e-05	0.000293996	0.288063	0.235952	0.445835		AC078883.3	-1.81179	1.81179	0.40165	6.45647e-06	6.03982e-05	0.632657	0.0989581	0.245168	53	618	671
AC006132.1	-0.577798	0.484066	0.23262	0.427487	0.199116	0.263816	0.47795						CRIP2	-0.285492	0.0892886	0.00138669	0.00744718	0.587076	0.119661	0.281756		RP4-548D19.3	-0.576415	0.576415	0.0972727	3.10842e-09	4.90681e-08	0.343105	0.21727	0.421791	385	288	673
AC006277.2	-0.243386	0.202992	0.230531	0.42474	0	0.436039	0.64956						CRISPLD2	-0.930265	0.222275	2.84922e-05	0.000233118	0	0.622787	0.790028		RPL29P19	1.32491	1.32491	0.282477	2.72754e-06	2.70899e-05	0.220112	0.257484	0.470789	111	569	680
AC006277.3	-0.0482916	0.294894	0.869921	0.934589	0	0.358299	0.578678						CRMP1	-1.02938	0.0533443	5.7046e-83	1.54758e-80	0.682821	0.0757969	0.203219		C14orf180	-1.00602	1.00602	0.204025	8.1877e-07	8.95648e-06	0	0.962953	0.981614	184	500	684
AC006369.2	-0.833345	0.0764345	1.11834e-27	7.17475e-26	0.996389	0	0						CRTAC1	-1.73933	0.320732	5.8606e-08	7.70192e-07	0.777278	0.0340955	0.112526		TMLHE	-0.519515	0.519515	0.0838141	5.70306e-10	9.80988e-09	0.582289	0.121802	0.28531	434	251	685
AC006378.2	-0.577461	0.296892	0.0517722	0.144901	0	0.324964	0.544305						CRYBG3	-0.24177	0.0633389	0.000135038	0.000950469	0	0.466996	0.675317		RPL37	0.43186	0.43186	0.059463	3.79528e-13	9.24003e-12	0	0.928382	0.965995	536	151	687
AC006427.1	0.106513	0.463077	0.818083	0.908833	0	0.895277	0.95059						CRYL1	-0.746458	0.131317	1.31274e-08	1.89286e-07	0	0.55105	0.740236		VSTM2L	-0.853592	0.853592	0.167091	3.24633e-07	3.77744e-06	0.797259	0.0263578	0.0922473	235	452	687
AC006460.2	0.0519279	0.083301	0.533037	0.718969	0.108874	0.28945	0.506418						CSNK2B	0.193991	0.0560059	0.000532671	0.00321431	0.367466	0.208625	0.410806		RPS12	0.408901	0.408901	0.0518697	3.19016e-15	9.42163e-14	0.620294	0.104623	0.255273	574	114	688
AC006486.10	0.218713	0.282197	0.438317	0.642207	0	0.970673	0.985314						CSRNP1	-0.509992	0.130029	8.77698e-05	0.000645026	0.68818	0.0733247	0.198466		C19orf66	-0.822871	0.822871	0.160585	2.98808e-07	3.50269e-06	0.605836	0.111205	0.267009	247	443	690
AC006486.9	0.0280136	0.0611726	0.646993	0.802403	0	0.486172	0.690739						CST3	-0.462301	0.0753691	8.57931e-10	1.4469e-08	0.740762	0.0495254	0.148953		STRA6	-0.431182	0.431182	0.0596928	5.07217e-13	1.22079e-11	0.800941	0.0250036	0.0884864	538	153	691
AC006518.7	-0.0211425	0.23151	0.927235	0.96477	0	0.781888	0.885843						CTA-373H7.7	-0.873077	0.18245	1.70739e-06	1.76118e-05	0	0.694621	0.835236		PTGER3	-1.10922	1.10922	0.230137	1.43698e-06	1.50183e-05	0.841493	0.0120136	0.0501181	158	534	692
AC006538.1	-0.167917	0.349047	0.630464	0.790631	0	0.5347	0.728302						CTA-445C9.14	0.380418	0.111536	0.000647928	0.00382236	0	0.963729	0.981772		PPP2R2B	-0.55861	0.55861	0.0949113	3.96606e-09	6.1734e-08	0.670894	0.0813091	0.214126	399	294	693
AC006538.4	-0.0659215	0.103863	0.525627	0.712559	0	0.797788	0.895896						CTB-158E9.1	1.0017	0.172307	6.11996e-09	9.31235e-08	0.638205	0.0964073	0.240701		IRF5	-1.05894	1.05894	0.218773	1.29598e-06	1.36347e-05	0.820984	0.0181036	0.0691446	170	530	700
AC006547.13	-0.106855	0.125156	0.393227	0.601094	0	0.629358	0.794753						CTB-178M22.2	0.972484	0.25596	0.000145069	0.00101543	0	0.374637	0.594846		KISS1R	-2.08146	2.08146	0.475437	1.19775e-05	0.00010594	0	0.70608	0.842446	32	673	705
AC006547.15	-0.0341474	0.12162	0.778887	0.886947	0	0.969816	0.985163						CTB-55O6.12	0.426477	0.124234	0.000597277	0.00356563	0.839268	0.0126205	0.0522027		RPL31	0.431785	0.431785	0.0613228	1.90622e-12	4.36135e-11	0.338456	0.218893	0.423819	537	169	706
AC006547.8	0.134394	0.10262	0.190322	0.372677	0	0.701315	0.839486						CTC-281B15.1	0.41065	0.0992978	3.54112e-05	0.000284338	0	0.380599	0.600397		RNF182	-0.464153	0.464153	0.0699727	3.28168e-11	6.52556e-10	0.192859	0.265675	0.479964	497	211	708
AC006942.4	0.156426	0.146929	0.287039	0.489437	0	0.338404	0.559003						CTC-459M5.2	-1.09671	0.235444	3.19212e-06	3.13112e-05	0.636051	0.0973983	0.242601		RPL9	0.440812	0.440812	0.0644493	7.93784e-12	1.70327e-10	0.710754	0.0629742	0.178091	524	191	715
AC006978.6	0.0582392	0.176584	0.741543	0.864464	0.800571	0.0251386	0.0888482						CTC-524C5.2	0.212001	0.0601253	0.000421917	0.00262109	0.564795	0.12956	0.297		CEBPA	-1.33638	1.33638	0.29358	5.3133e-06	5.02738e-05	0.608872	0.109827	0.264807	108	609	717
AC007000.12	0.662589	0.429254	0.12269	0.27391	0	0.905634	0.95433						CTC-539A10.4	0.322406	0.0800702	5.6605e-05	0.000435723	0	0.689975	0.833182		SQRDL	-1.23338	1.23338	0.266288	3.6255e-06	3.52165e-05	0.770179	0.0369826	0.119319	130	589	719
AC007000.7	0.156296	0.298322	0.600336	0.768117	0	0.606773	0.779335						CTD-2001J20.1	-0.602497	0.133048	5.9423e-06	5.58912e-05	0	0.770045	0.879113		KCNK3	-0.718848	0.718848	0.138177	1.96767e-07	2.3922e-06	0.799753	0.0254377	0.0897385	301	419	720
AC007009.1	0.140823	0.210961	0.504433	0.696466	0	0.629948	0.795234						CTD-2089N3.1	0.580659	0.18236	0.00145183	0.0077336	0	0.84526	0.92172		NRG2	-0.785973	0.785973	0.154645	3.72649e-07	4.29668e-06	0.767362	0.0381453	0.122217	265	459	724
AC007036.5	0.130589	0.123002	0.288382	0.491199	0	0.669404	0.820551						CTD-2260A17.1	-1.16808	0.211434	3.3033e-08	4.48389e-07	0.420516	0.188964	0.384612		CPT1A	-0.395952	0.395952	0.0509334	7.60883e-15	2.18596e-13	0.541774	0.139603	0.31222	606	119	725
AC007038.7	0.27118	0.431925	0.530108	0.716447	0.44057	0.181227	0.37428						CTD-2396E7.10	-1.94937	0.253325	1.41345e-14	3.92992e-13	0	0.633542	0.798093		EYA1	0.411152	0.411152	0.0573602	7.61579e-13	1.8078e-11	0.697657	0.0689644	0.1895	568	157	725
AC007040.11	-0.16069	0.0879343	0.0676422	0.177298	0	0.371428	0.591482						CTD-2396E7.9	-1.84427	0.29759	5.74246e-10	9.86872e-09	0.200197	0.263494	0.477502		GAS1	0.748428	0.748428	0.146263	3.10429e-07	3.62985e-06	0.820292	0.0183275	0.0697613	280	445	725
AC007040.6	-0.319629	0.200131	0.110242	0.254582	0.699769	0.0679951	0.187897						CTD-2501B8.1	-0.524893	0.0894331	4.38126e-09	6.79739e-08	0	0.923362	0.962754		CTD-2501B8.1	-0.524893	0.524893	0.0894331	4.38126e-09	6.79739e-08	0	0.923362	0.962754	429	297	726
AC007092.1	-0.193017	0.408274	0.636382	0.794194	0	0.944468	0.973642						CTD-2541J13.2	-0.52787	0.102469	2.58417e-07	3.06708e-06	0.486996	0.162662	0.3472		ELOVL4	-0.597814	0.597814	0.108135	3.23195e-08	4.39332e-07	0.73147	0.0536364	0.158063	369	359	728
AC007098.1	-0.0465754	0.158819	0.769322	0.881877	0	0.622599	0.789979						CTD-2544N14.3	-0.625483	0.15421	4.99083e-05	0.000387949	0.718326	0.0595381	0.170997		S100A11	-0.395634	0.395634	0.0513131	1.25624e-14	3.50824e-13	0.803448	0.0240959	0.0859013	607	125	732
AC007128.1	0.201107	0.205058	0.326723	0.533672	0	0.491732	0.695193						CTD-2554C21.2	1.49641	0.181067	1.40402e-16	4.57331e-15	0.586996	0.119697	0.281756		RPS6KA2	-0.408004	0.408004	0.0567682	6.61397e-13	1.5759e-11	0.538504	0.141013	0.314338	576	156	732
AC007163.6	0.101947	0.0750641	0.174422	0.351435	0.23853	0.251807	0.464615						CTD-2555A7.2	-1.46315	0.407478	0.00032972	0.00210538	0	0.477412	0.683818		SLCO3A1	-0.495875	0.495875	0.0824895	1.83962e-09	2.98839e-08	0	0.381122	0.600846	459	275	734
AC007191.4	-0.257219	0.226392	0.255887	0.455087	0	0.415059	0.63172						CTD-2575K13.8	-0.44231	0.0767937	8.42565e-09	1.2471e-07	0.762007	0.0403811	0.12736		SRGAP1	0.489857	0.489857	0.0814553	1.81207e-09	2.94868e-08	0.830816	0.0150491	0.0599441	464	274	738
AC007192.4	-0.130071	0.0568847	0.0222209	0.0745277	0.947772	1.21044e-05	0.000145575						CTD-2647L4.1	-0.630726	0.182229	0.000537841	0.00324035	0.357655	0.212135	0.415218		PLCD3	-0.558576	0.558576	0.0985457	1.44307e-08	2.06354e-07	0.0375811	0.308043	0.52597	400	339	739
AC007192.6	0.219219	0.225439	0.330847	0.538048	0	0.789238	0.890665						CTD-3148I10.15	0.35937	0.0739952	1.19381e-06	1.2658e-05	0.389664	0.200539	0.400252		RP11-432J24.5	-1.35824	1.35824	0.304396	8.11649e-06	7.42805e-05	0.224759	0.256062	0.469857	102	641	743
AC007193.8	0.233156	0.16006	0.145205	0.309199	0	0.600986	0.776045						CTD-3193K9.3	-0.538903	0.115816	3.2698e-06	3.20069e-05	0.661686	0.0855683	0.221956		CTC-459M5.2	-1.09671	1.09671	0.235444	3.19212e-06	3.13112e-05	0.636051	0.0973983	0.242601	163	582	745
AC007193.9	0.0238062	0.315463	0.939845	0.97095	0	0.621843	0.789623						CTDSP2	0.236353	0.0487304	1.23327e-06	1.304e-05	0	0.524095	0.721096		CLIP1	-0.424159	0.424159	0.0627255	1.35958e-11	2.85918e-10	0	0.596854	0.773396	549	198	747
AC007228.11	0.394686	0.300384	0.188868	0.370938	0	0.838783	0.918386						CTNNAL1	0.203703	0.063994	0.0014568	0.00775788	0	0.42712	0.642559		CDK6	0.406494	0.406494	0.0579598	2.32638e-12	5.25814e-11	0.794107	0.0275358	0.0954878	582	171	753
AC007238.1	-0.094571	0.285907	0.740814	0.864102	0	0.47365	0.680431						CTSB	-0.323474	0.0415182	6.64114e-15	1.91374e-13	0.255097	0.246601	0.458798		RSL24D1	0.43279	0.43279	0.0663425	6.86503e-11	1.30891e-09	0	0.412949	0.629966	535	218	753
AC007240.1	0.377324	0.178642	0.0346705	0.105908	0.732274	0.0532784	0.157252						CTSC	0.163366	0.0509558	0.00134581	0.0072646	0	0.335108	0.555223		SHTN1	-0.421772	0.421772	0.0628113	1.88177e-11	3.86321e-10	0	0.5419	0.733425	550	204	754
AC007246.3	-0.524737	0.220619	0.0173846	0.0616036	0.852529	0.00921344	0.040803						CYB561	-0.239107	0.0436924	4.43682e-08	5.91679e-07	0.260876	0.244763	0.45699		ADGRL3	0.877865	0.877865	0.18204	1.41865e-06	1.48349e-05	0.500982	0.156891	0.338526	221	533	754
AC007250.3	0.215945	0.290775	0.457693	0.659053	0	0.39678	0.615593						CYB5R1	-0.27828	0.0732151	0.000144199	0.00101008	0.828546	0.0157331	0.0620117		RNF152	-0.47231	0.47231	0.0779992	1.40136e-09	2.32215e-08	0.823258	0.0173763	0.0670682	487	268	755
AC007276.5	0.0820774	0.142094	0.563515	0.742053	0	0.938843	0.97127						CYB5R2	0.920997	0.148891	6.18229e-10	1.05767e-08	0	0.538621	0.730911		NKD1	0.597868	0.597868	0.112492	1.06787e-07	1.35826e-06	0.724278	0.0568544	0.164834	368	388	756
AC007276.6	0.170833	0.217664	0.432543	0.636913	0	0.903575	0.952989						CYFIP2	-0.889662	0.0635742	1.69436e-44	2.18884e-42	0.669362	0.0820176	0.215484		CST3	-0.462301	0.462301	0.0753691	8.57931e-10	1.4469e-08	0.740762	0.0495254	0.148953	500	260	760
AC007282.4	-0.0636375	0.0696931	0.361184	0.570244	0.660664	0.0860406	0.222816						CYR61	0.537068	0.075017	8.10999e-13	1.92271e-11	0.673712	0.0800063	0.211663		ANK1	-1.10429	1.10429	0.240491	4.3945e-06	4.21899e-05	0.70183	0.0670503	0.186017	161	600	761
AC007283.5	-0.619606	0.287377	0.0310776	0.0970983	0.583246	0.121374	0.284846						DARS2	0.178516	0.0474195	0.000166801	0.00114724	0.81458	0.0202158	0.0749425		NBPF19	0.675602	0.675602	0.131521	2.79369e-07	3.29927e-06	0.142525	0.28018	0.496651	327	438	765
AC007292.3	-0.0732055	0.137616	0.594757	0.764325	0	0.69719	0.837261						DCAF16	0.243586	0.0564813	1.61285e-05	0.000139063	0	0.604489	0.778043		CTA-373H7.7	-0.873077	0.873077	0.18245	1.70739e-06	1.76118e-05	0	0.694621	0.835236	224	543	767
AC007292.4	0.435386	0.220572	0.0483937	0.137657	0	0.698926	0.838487						DCC	1.41027	0.371626	0.000147726	0.00103175	0.575821	0.124682	0.290005		CCDC74B	0.430751	0.430751	0.0670198	1.29958e-10	2.39371e-09	0	0.874544	0.938918	539	229	768
AC007292.6	0.0225588	0.0814772	0.781878	0.888447	0	0.99122	0.995479						DCLK2	-0.532156	0.0678593	4.4323e-15	1.29094e-13	0.631539	0.0994718	0.246213		RIMS4	-0.44297	0.44297	0.0708668	4.08518e-10	7.13029e-09	0	0.669361	0.820551	522	249	771
AC007308.7	-0.271018	0.168951	0.108688	0.252012	0	0.76454	0.876042						DCPS	-0.224472	0.0677016	0.000914453	0.00516675	0	0.732192	0.857965		ZNF578	0.750715	0.750715	0.151835	7.643e-07	8.42861e-06	0.415242	0.190971	0.3877	279	492	771
AC007318.5	0.0806876	0.206413	0.695869	0.835675	0	0.940832	0.972056						DCTD	-0.233196	0.0504861	3.85568e-06	3.73188e-05	0.254919	0.246658	0.458859		RPL30	0.401625	0.401625	0.0574443	2.71861e-12	6.08084e-11	0	0.332291	0.552557	596	176	772
AC007383.3	0.0686692	0.163292	0.674099	0.820787	0	0.621124	0.789026						DDX25	0.814128	0.207386	8.64903e-05	0.000636116	0	0.887739	0.946025		FXYD6	0.397082	0.397082	0.056396	1.90926e-12	4.36303e-11	0.633486	0.0985775	0.244672	604	170	774
AC007383.4	0.093516	0.160302	0.559641	0.739362	0	0.330081	0.549796						DDX50	0.259707	0.0537473	1.35172e-06	1.41663e-05	0.406967	0.194096	0.392079		RPL26	0.4174	0.4174	0.063682	5.5847e-11	1.07559e-09	0	0.3867	0.606149	558	216	774
AC007383.5	0.640345	0.265952	0.0160516	0.0578447	0.792459	0.0281588	0.0970833						DDX60L	-0.415925	0.105006	7.46459e-05	0.000558081	0.562616	0.130519	0.298426		RPL7	0.402503	0.402503	0.058386	5.43131e-12	1.18689e-10	0	0.929367	0.96634	592	184	776
AC007405.5	0.0877338	0.287527	0.760265	0.876058	0	0.705501	0.842123						DENND1B	-0.46617	0.090434	2.5389e-07	3.01525e-06	0.792066	0.0283077	0.0974554		SPATS2L	-0.379494	0.379494	0.0505153	5.80318e-14	1.52424e-12	0.086389	0.295464	0.51308	642	135	777
AC007405.6	-0.38644	0.287936	0.179562	0.358368	0.768836	0.0375358	0.120651						DGKH	-0.348775	0.0895198	9.77698e-05	0.000709999	0.746383	0.0470679	0.143263		TMEM179	-0.571776	0.571776	0.10772	1.10858e-07	1.40628e-06	0	0.518378	0.717075	389	390	779
AC007551.3	0.018832	0.198165	0.92429	0.963557	0	0.361902	0.582614						DGKI	-0.296085	0.0902992	0.00104202	0.00580824	0.700305	0.0677492	0.187436		PTPRH	-0.764388	0.764388	0.156498	1.03774e-06	1.11842e-05	0.40915	0.193275	0.390789	274	507	781
AC007563.5	-0.189166	0.217225	0.383847	0.592382	0.832924	0.0144257	0.0580389						DHCR7	-0.223917	0.0643233	0.000499316	0.00302649	0.594787	0.116198	0.275858		ATG10	0.394554	0.394554	0.0562597	2.33141e-12	5.25814e-11	0	0.735501	0.860037	610	173	783
AC007566.10	-0.0206116	0.0967073	0.831223	0.915174	0	0.902536	0.952728						DHDDS	-0.205366	0.0637469	0.00127485	0.00693879	0	0.469982	0.677621		FAM13C	-0.512087	0.512087	0.0907358	1.66417e-08	2.34963e-07	0.803897	0.0239345	0.0854193	439	344	783
AC007620.3	-0.225058	0.0754465	0.00285424	0.0139015	0.450237	0.177437	0.369101						DHRS7	-0.251297	0.0537995	2.99761e-06	2.95099e-05	0	0.406351	0.624187		IGF2AS	1.04252	1.04252	0.229242	5.42384e-06	5.12686e-05	0.816172	0.0196821	0.0734481	172	611	783
AC007679.3	0.298494	0.291877	0.306462	0.511669	0	0.779329	0.884606						DIP2C	-0.270587	0.0707675	0.000131515	0.000929108	0.768727	0.0375807	0.120752		RPL36A	0.415492	0.415492	0.0640312	8.64659e-11	1.62573e-09	0	0.492944	0.69614	561	225	786
AC007773.2	0.268809	0.226694	0.23571	0.431593	0	0.493381	0.696499						DLC1	0.37938	0.0684555	2.9906e-08	4.08279e-07	0.571935	0.126406	0.292774		ID1	0.421342	0.421342	0.0661606	1.9092e-10	3.43657e-09	0	0.557483	0.744959	551	236	787
AC007899.3	-0.241243	0.224233	0.281991	0.484003	0.561385	0.13106	0.299259						DLGAP3	-1.13847	0.318956	0.000357867	0.00225852	0	0.738546	0.861274		CFAP44	0.462365	0.462365	0.078397	3.68512e-09	5.75971e-08	0.695342	0.0700277	0.191783	499	291	790
AC007969.5	-0.14026	0.211971	0.508168	0.699775	0	0.554543	0.742584						DLL3	0.467029	0.126662	0.000226722	0.00150277	0.213124	0.259608	0.472911		EPHX4	-1.38167	1.38167	0.320225	1.59844e-05	0.000137974	0.222664	0.256704	0.470411	95	695	790
AC007970.1	-0.111554	0.350758	0.750456	0.870088	0	0.543662	0.735089						DMRTA2	0.695238	0.173497	6.14428e-05	0.000468782	0.549383	0.136305	0.30727		UNC13B	-0.376118	0.376118	0.050956	1.56837e-13	3.98706e-12	0.557849	0.132611	0.30141	651	141	792
AC008067.2	-0.974823	0.231703	2.58539e-05	0.000214208	0.429393	0.18556	0.38017						DNAH10OS	-0.509215	0.116977	1.34216e-05	0.000117509	0	0.914525	0.958751		RET	0.350934	0.350934	0.0400013	1.73872e-18	6.7939e-17	0	0.840573	0.91918	712	83	795
AC008079.10	0.0512187	0.157308	0.74473	0.866558	0.728487	0.0549678	0.160714						DNAJB11	-0.224001	0.0479178	2.94403e-06	2.90276e-05	0.815321	0.0199669	0.0742018		FAM92B	-0.991567	0.991567	0.216829	4.80692e-06	4.5779e-05	0	0.778805	0.884448	188	607	795
AC008268.3	0.0600041	0.15528	0.699182	0.837843	0	0.496477	0.699258						DNAJB4	0.412549	0.0935472	1.03342e-05	9.23945e-05	0.823563	0.0172798	0.0667729		SYT12	-1.53827	1.53827	0.364108	2.39186e-05	0.000199742	0.779074	0.0333756	0.110824	77	719	796
AC008277.1	0.00675206	0.142681	0.962256	0.982379	0	0.840566	0.91918						DNAJC12	0.296573	0.0756476	8.83814e-05	0.000648768	0.410288	0.192846	0.390212		PHKB	-0.384576	0.384576	0.0544598	1.64539e-12	3.80584e-11	0.163935	0.274107	0.490556	631	166	797
AC008440.5	-0.321652	0.075458	2.02007e-05	0.000170874	0.874533	0.00475538	0.0240725						DNAJC13	-0.20321	0.0583395	0.000495404	0.0030047	0.660706	0.0860212	0.222816		PLCB4	-0.407301	0.407301	0.0624602	6.98538e-11	1.33051e-09	0.74817	0.046292	0.141491	578	219	797
AC008746.11	0.216557	0.335272	0.518334	0.708019	0	0.631558	0.796676						DNAJC22	-1.1095	0.11109	1.73143e-23	8.81497e-22	0.765767	0.0388081	0.123756		PPEF1	1.29713	1.29713	0.298169	1.35946e-05	0.00011875	0.723288	0.0572997	0.165833	114	685	799
AC008781.7	0.0137385	0.0807617	0.864922	0.93195	0	0.693364	0.83503						DNAJC8	0.227188	0.0514779	1.01805e-05	9.12351e-05	0.830246	0.0152195	0.0605019		EEF1B2	0.388335	0.388335	0.055568	2.77895e-12	6.2085e-11	0	0.652725	0.809723	626	177	803
AC008872.1	0.320665	0.224505	0.1532	0.321466	0	0.814142	0.903861						DNASE1L1	-0.343949	0.0835053	3.80702e-05	0.000303762	0.767511	0.0380839	0.122123		RP11-342D11.2	-0.711111	0.711111	0.144212	8.18102e-07	8.95433e-06	0	0.487587	0.691766	304	499	803
AC008888.7	0.0582354	0.337433	0.862979	0.930923	0	0.968139	0.984258						DNASE2	-0.268989	0.0719804	0.000186246	0.0012645	0.77319	0.0357501	0.116448		RP11-849F2.7	0.409461	0.409461	0.0640307	1.60788e-10	2.92877e-09	0.0119069	0.314412	0.532886	573	231	804
AC008937.2	-0.163786	0.112184	0.144295	0.307815	0.0127326	0.31421	0.532849						DNER	-3.27002	0.159007	5.62006e-94	1.97639e-91	0.787117	0.0302081	0.102356		AMER3	-1.2562	1.2562	0.287627	1.25693e-05	0.000110657	0	0.53564	0.728952	125	679	804
AC008937.3	0.220462	0.178885	0.217792	0.408521	0.499364	0.157563	0.339513						DOCK2	-1.51119	0.177113	1.4342e-17	5.07176e-16	0	0.551363	0.74048		PRKAG2	-0.478303	0.478303	0.0831841	8.92801e-09	1.31735e-07	0.755239	0.0432495	0.134486	483	322	805
AC008982.2	0.387295	0.135957	0.00439048	0.0198749	0	0.543276	0.734711						DOCK5	-1.1643	0.0927607	3.89427e-36	3.77307e-34	0	0.670296	0.820797		RP11-284H19.1	0.804984	0.804984	0.168646	1.81315e-06	1.86117e-05	0	0.387197	0.606322	259	546	805
AC009005.2	0.194852	0.165426	0.238843	0.435198	0	0.750877	0.868984						DOCK9	-0.486038	0.0864273	1.86949e-08	2.62005e-07	0.742764	0.0486473	0.146917		QSOX1	-0.383541	0.383541	0.0547831	2.53993e-12	5.69459e-11	0.837789	0.0130316	0.0535533	633	175	808
AC009052.12	-0.00523203	0.0794862	0.947519	0.97511	0	0.438794	0.651909						DPH5	0.299561	0.0666404	6.95078e-06	6.45454e-05	0	0.503869	0.704393		ACE	-0.477073	0.477073	0.083014	9.08952e-09	1.3391e-07	0	0.996117	0.997957	484	324	808
AC009120.5	0.0258721	0.457453	0.954898	0.978043	0	0.544363	0.735444						DQX1	0.512453	0.0593696	6.05136e-18	2.24007e-16	0.817547	0.0192258	0.0722822		TDRD7	-0.414543	0.414543	0.0662813	3.99323e-10	6.98264e-09	0.733534	0.0527184	0.156035	562	247	809
AC009120.6	0.0511796	0.0511643	0.317166	0.5231	0	0.617541	0.786271						DRAM1	-0.721135	0.11896	1.34427e-09	2.22949e-08	0.684048	0.0752309	0.202299		RPS23	0.383069	0.383069	0.0554427	4.87146e-12	1.07444e-10	0	0.845205	0.92172	635	179	814
AC009133.12	-0.00380856	0.0503595	0.939716	0.97095	0.755754	0.0430297	0.133889						DRAM2	-0.36284	0.0751645	1.38409e-06	1.44894e-05	0.579791	0.122916	0.287106		PLPPR5	-0.448189	0.448189	0.0763774	4.40849e-09	6.83406e-08	0.75202	0.0446294	0.13765	516	298	814
AC009133.15	-0.0205273	0.0947672	0.828514	0.91394	0	0.846973	0.922514						DRAXIN	-1.28471	0.150037	1.10383e-17	3.96252e-16	0.698448	0.0686012	0.188709		GPC1	-0.569054	0.569054	0.109583	2.07059e-07	2.5029e-06	0	0.473502	0.680322	391	423	814
AC009133.21	0.204141	0.0632438	0.0012473	0.00681618	0.9306	0.000147077	0.00130028						DRD2	-1.14843	0.152859	5.78022e-14	1.52031e-12	0.375297	0.205795	0.407004		PAH	1.2389	1.2389	0.285083	1.38804e-05	0.000121134	0	0.751412	0.869064	129	686	815
AC009133.22	0.0485552	0.133047	0.71515	0.848423	0.275797	0.23996	0.450503						DSEL	-0.525274	0.076339	5.95172e-12	1.29317e-10	0.746935	0.0468281	0.142716		RPL34	0.410578	0.410578	0.0656295	3.94993e-10	6.91966e-09	0	0.414627	0.631416	571	245	816
AC009133.23	0.0441191	0.066495	0.507013	0.69891	0.698595	0.0685338	0.18868						DUSP23	-0.278849	0.0818053	0.000652759	0.00384608	0.432276	0.184448	0.378625		ARNTL	-0.454733	0.454733	0.0780666	5.7135e-09	8.74995e-08	0.0592746	0.30253	0.520676	511	305	816
AC009133.24	-0.048733	0.0589661	0.408545	0.615882	0	0.666083	0.818618						DUSP8	-0.446543	0.131125	0.000660506	0.00388658	0	0.422125	0.637571		CPEB1	-0.76547	0.76547	0.16008	1.73748e-06	1.79027e-05	0.833308	0.0143133	0.0576844	273	544	817
AC009196.1	0.631369	0.137516	4.40583e-06	4.22559e-05	0.965945	5.99801e-08	1.15053e-06						DYNLT1	0.181796	0.0538117	0.000729172	0.00424233	0.333493	0.220616	0.425978		DOCK9	-0.486038	0.486038	0.0864273	1.86949e-08	2.62005e-07	0.742764	0.0486473	0.146917	470	348	818
AC009227.2	0.445368	0.413514	0.281466	0.483349	0	0.506578	0.70688						E2F5	0.310225	0.0756272	4.09548e-05	0.000324055	0	0.92292	0.962399		RP11-161D15.3	0.526913	0.526913	0.0993791	1.14511e-07	1.44874e-06	0	0.900474	0.952381	427	392	819
AC009228.1	-0.15976	0.218041	0.463739	0.664032	0	0.502493	0.703401						ECEL1	-1.17347	0.126893	2.29377e-20	9.92227e-19	0	0.430088	0.644888		GOLGA8B	-0.487803	0.487803	0.0871497	2.17711e-08	3.02217e-07	0.636059	0.0973947	0.242601	468	352	820
AC009232.2	-1.12835	0.530678	0.0334832	0.103121	0.215727	0.258819	0.472331						ECSIT	0.257351	0.0705724	0.000265707	0.00173097	0	0.901577	0.952604		KB-1208A12.3	0.39084	0.39084	0.0583559	2.11972e-11	4.30979e-10	0	0.702862	0.840302	619	205	824
AC009237.8	1.04898	0.369185	0.00449239	0.0202542	0.842003	0.0118764	0.0496661						EDA2R	-3.6213	0.212504	4.07113e-65	8.31299e-63	0.801331	0.0248617	0.0881487		KIAA0319	-0.76778	0.76778	0.162259	2.2251e-06	2.2452e-05	0	0.844537	0.921602	270	558	828
AC009238.6	0.165994	0.419756	0.692509	0.833591	0.162516	0.274513	0.490821						EDN1	-0.798407	0.106398	6.19284e-14	1.61763e-12	0	0.410202	0.627749		MAN2A2	-0.404483	0.404483	0.0644712	3.52226e-10	6.19904e-09	0	0.442256	0.654697	587	242	829
AC009245.3	0.0190364	0.186921	0.918882	0.96088	0.563491	0.130134	0.298						EED	0.236037	0.067042	0.000430357	0.00266378	0.792267	0.0282317	0.0972539		RP11-290L1.3	-1.33113	1.33113	0.315199	2.40916e-05	0.000201098	0	0.930563	0.967026	109	720	829
AC009303.1	-0.056811	0.187031	0.761317	0.876313	0	0.837944	0.917679						EEF1A1	0.28766	0.0459921	3.98667e-10	6.97759e-09	0	0.587383	0.766942		RPS25	0.380347	0.380347	0.0557937	9.29454e-12	1.98096e-10	0.0960736	0.292891	0.510228	640	193	833
AC009303.2	-0.169205	0.281149	0.547286	0.729586	0	0.32133	0.540244						EEF1B2	0.388335	0.055568	2.77895e-12	6.2085e-11	0	0.652725	0.809723		FAM131B	-0.944189	0.944189	0.211026	7.66685e-06	7.06049e-05	0	0.638579	0.800879	199	634	833
AC009336.19	0.335997	0.111757	0.00264283	0.0130391	0.882372	0.00354883	0.0189624						EEF1G	0.238485	0.0491412	1.21574e-06	1.28761e-05	0	0.6927	0.834986		CCDC33	-0.49073	0.49073	0.0900912	5.12151e-08	6.78225e-07	0.376794	0.205252	0.406352	463	371	834
AC009403.2	0.30863	0.16633	0.0635204	0.169061	0	0.708136	0.843898						EFHC2	0.636586	0.167819	0.000148666	0.00103602	0.825975	0.0165234	0.0644577		MROH2B	-1.28655	1.28655	0.303956	2.30934e-05	0.000193106	0.435347	0.183259	0.376958	117	717	834
AC009404.2	0.380672	0.139642	0.00640952	0.0273521	0	0.41955	0.635611						EGFL7	-0.378134	0.113847	0.000895597	0.0050738	0.735047	0.0520471	0.15453		LTK	-0.629328	0.629328	0.126575	6.62781e-07	7.38194e-06	0	0.639924	0.801752	353	482	835
AC009404.5	0.114654	0.209773	0.58468	0.757717	0	0.902676	0.952763						EIF3E	0.343748	0.0817426	2.60803e-05	0.000215427	0.423146	0.187959	0.383512		ADCY1	0.399265	0.399265	0.0626522	1.85689e-10	3.34875e-09	0.825761	0.0165901	0.064638	601	235	836
AC009480.3	0.219435	0.251746	0.383399	0.591977	0	0.722597	0.852418						EIF3F	0.173401	0.0535362	0.00119972	0.00658695	0	0.560884	0.747715		MCTP2	-0.698295	0.698295	0.143718	1.18108e-06	1.2537e-05	0.442424	0.180503	0.373394	316	521	837
AC009487.6	-0.106728	0.264746	0.686849	0.829509	0.556858	0.133045	0.302143						EIF3G	0.205234	0.0530761	0.000110283	0.000792084	0.579226	0.123168	0.287447		MAP7D2	-0.539514	0.539514	0.1041	2.18774e-07	2.63277e-06	0	0.432851	0.647235	414	424	838
AC009501.4	0.104465	0.0963196	0.278111	0.480068	0.705104	0.065552	0.182902						EIF3H	0.237252	0.0493855	1.55461e-06	1.61499e-05	0	0.348544	0.569737		IQSEC3	-1.58624	1.58624	0.384654	3.72644e-05	0.000297707	0	0.957462	0.978801	71	767	838
AC009505.2	-0.0463344	0.0958451	0.628791	0.789366	0	0.485037	0.689566						EIF3L	0.177557	0.0450082	7.98003e-05	0.000592187	0.192836	0.265682	0.479964		IFNAR2	-0.435645	0.435645	0.0750483	6.4418e-09	9.76295e-08	0.827446	0.0160691	0.062996	531	310	841
AC009506.1	-0.0236672	0.123312	0.847798	0.924053	0.793674	0.0276991	0.0959515						EIF3M	0.244134	0.0545926	7.75162e-06	7.12503e-05	0.709273	0.0636489	0.179225		CTD-2575K13.8	-0.44231	0.44231	0.0767937	8.42565e-09	1.2471e-07	0.762007	0.0403811	0.12736	523	320	843
AC009542.2	0.147032	0.220414	0.504728	0.69667	0	0.800479	0.897296						EIF4A3	0.211598	0.0497293	2.09054e-05	0.000176598	0.834364	0.0140064	0.0567247		FXYD6-FXYD2	0.428211	0.428211	0.0733079	5.18063e-09	7.97892e-08	0	0.6838	0.829153	544	300	844
AC009945.3	-0.145003	0.409299	0.723135	0.853002	0	0.572268	0.755991						EIF4B	0.233986	0.045365	2.49802e-07	2.97787e-06	0	0.976757	0.98811		RP4-617A9.4	-0.582262	0.582262	0.115156	4.27452e-07	4.89289e-06	0.814225	0.0203356	0.0753047	380	467	847
AC009948.3	0.03576	0.079792	0.654033	0.807286	0.805564	0.0233394	0.0838151						ELF1	-0.323786	0.0657915	8.5928e-07	9.3565e-06	0.778345	0.0336676	0.111521		CBR3	-0.745984	0.745984	0.158368	2.47196e-06	2.46676e-05	0	0.864303	0.9332	283	565	848
AC009948.5	-0.16354	0.0753128	0.0298952	0.094257	0	0.53587	0.72915						ELK3	-0.20334	0.0563624	0.000308897	0.00198849	0.254568	0.246769	0.459016		NR2E1	1.46333	1.46333	0.353907	3.55271e-05	0.000285027	0.340919	0.218034	0.422712	85	763	848
AC009950.2	-0.195213	0.329868	0.553991	0.734965	0.220232	0.257447	0.470768						ELOVL1	-0.291231	0.0586464	6.83899e-07	7.60377e-06	0.766744	0.0384018	0.122749		RPH3AL	-0.767053	0.767053	0.164161	2.97436e-06	2.93114e-05	0	0.436254	0.649659	272	577	849
AC009961.3	-0.131346	0.317641	0.679238	0.824253	0.105743	0.290296	0.507244						ELOVL4	-0.597814	0.108135	3.23195e-08	4.39332e-07	0.73147	0.0536364	0.158063		PCDHB2	1.08329	1.08329	0.248978	1.35546e-05	0.000118454	0	0.738249	0.86114	165	684	849
AC010127.3	-1.20477	0.111443	3.06573e-27	1.87197e-25	0.420562	0.188947	0.384612						EML4	-0.498394	0.0544997	5.96865e-20	2.49658e-18	0.731228	0.0537443	0.158307		FAM19A4	-1.17201	1.17201	0.274364	1.93978e-05	0.000164668	0.816689	0.01951	0.0729898	142	708	850
AC010127.5	-0.104058	0.191617	0.587092	0.7595	0	0.359215	0.579517						ENO2	-0.496412	0.0477882	2.81907e-25	1.58385e-23	0.825091	0.0167991	0.0651834		IGSF8	-0.444321	0.444321	0.0777555	1.10131e-08	1.6026e-07	0	0.956259	0.978519	520	331	851
AC010129.1	-0.372351	0.258294	0.149421	0.315946	0	0.89799	0.951474						ENOX1	0.852625	0.113543	5.94726e-14	1.55992e-12	0.808502	0.022303	0.0809816		NUP62CL	0.563484	0.563484	0.110526	3.42923e-07	3.97321e-06	0.631631	0.0994294	0.246143	396	455	851
AC010132.11	-0.109932	0.303139	0.71687	0.849694	0	0.793123	0.893163						EOGT	-0.414443	0.0806378	2.75379e-07	3.25822e-06	0.815375	0.0199485	0.0741481		NPM1	0.365619	0.365619	0.0529398	4.97382e-12	1.09406e-10	0.70021	0.0677931	0.187502	671	181	852
AC010136.2	-0.576142	0.366048	0.115499	0.263108	0.264083	0.243737	0.455343						EPB41L4A	-0.356809	0.0758911	2.58136e-06	2.57323e-05	0.682576	0.0759103	0.203492		CLCF1	-1.13074	1.13074	0.263937	1.83464e-05	0.000156724	0	0.898734	0.951758	151	704	855
AC010226.4	-0.30228	0.0914019	0.000942486	0.00530149	0.879025	0.00403903	0.0210949						EPHB4	0.311469	0.0597057	1.82107e-07	2.2282e-06	0	0.340479	0.561285		ARPC1B	-0.400839	0.400839	0.065204	7.87303e-10	1.33252e-08	0	0.597973	0.773917	599	258	857
AC010468.1	0.844131	0.259222	0.00112833	0.00623785	0	0.883491	0.943298						EPHX4	-1.38167	0.320225	1.59844e-05	0.000137974	0.222664	0.256704	0.470411		HPCAL1	-0.401865	0.401865	0.0658394	1.03624e-09	1.73223e-08	0	0.353835	0.574567	594	263	857
AC010547.9	0.0287455	0.0692295	0.677981	0.823411	0.343265	0.217214	0.421725						EPPK1	-1.70049	0.331311	2.85772e-07	3.36651e-06	0.839737	0.0124913	0.0517423		RPSA	0.370573	0.370573	0.0545656	1.11104e-11	2.36003e-10	0	0.358702	0.579043	663	195	858
AC010642.1	0.0370871	0.0500995	0.459137	0.660113	0	0.900741	0.952491						EPS8L1	-0.459399	0.134147	0.000615739	0.00365746	0.221424	0.257083	0.470487		CTD-2541J13.2	-0.52787	0.52787	0.102469	2.58417e-07	3.06708e-06	0.486996	0.162662	0.3472	426	435	861
AC010646.3	0.113156	0.147383	0.442624	0.645727	0.349361	0.215072	0.41911						ERC2	-0.969693	0.181383	8.98691e-08	1.15624e-06	0.230667	0.254245	0.467477		TUBB2B	-0.34561	0.34561	0.0457708	4.32311e-14	1.1498e-12	0.773355	0.035683	0.11633	731	132	863
AC010729.1	0.590912	0.25317	0.0195929	0.0676243	0.842959	0.0116212	0.0487922						EVL	-0.217193	0.0641324	0.000707539	0.00413039	0.841151	0.0121061	0.0504707		TMEM256	0.43065	0.43065	0.0749132	8.99614e-09	1.32637e-07	0.829027	0.0155869	0.0615382	540	323	863
AC010733.8	-0.171871	0.422723	0.684317	0.827704	0.753232	0.0441087	0.136465						EYA1	0.411152	0.0573602	7.61579e-13	1.8078e-11	0.697657	0.0689644	0.1895		AC114730.3	1.55877	1.55877	0.382532	4.60376e-05	0.000361389	0.421247	0.188685	0.384374	76	791	867
AC010746.4	0.155523	0.40306	0.699605	0.838043	0	0.581434	0.762899						F2R	-0.711193	0.065484	1.77638e-27	1.11331e-25	0.825264	0.0167449	0.0650166		RPL27A	0.3567	0.3567	0.0509482	2.53704e-12	5.69459e-11	0	0.665936	0.818557	694	174	868
AC010761.10	0.0183241	0.101943	0.85735	0.928382	0.724467	0.0567697	0.164679						FAAH	-0.726807	0.161218	6.53732e-06	6.11244e-05	0.334315	0.220331	0.425645		RP11-728F11.4	0.38926	0.38926	0.0621727	3.82643e-10	6.72191e-09	0.595668	0.115801	0.275364	624	244	868
AC010761.6	0.146722	0.360711	0.684187	0.827614	0.39437	0.198799	0.398349						FAIM2	-0.417267	0.116602	0.0003455	0.0021919	0.657828	0.087352	0.225229		AHNAK	-0.434379	0.434379	0.0766514	1.45368e-08	2.0756e-07	0	0.544077	0.735375	532	340	872
AC010761.8	0.285574	0.0535632	9.73892e-08	1.24373e-06	0	0.593727	0.771564						FAM107B	-0.181237	0.047761	0.000147845	0.0010322	0	0.42209	0.637571		PAX5	-0.595042	0.595042	0.120851	8.48867e-07	9.25903e-06	0	0.83031	0.91294	371	501	872
AC010761.9	-0.101525	0.0991675	0.305943	0.511027	0	0.470985	0.678467						FAM110B	-0.354015	0.113827	0.00187012	0.00966619	0.0948689	0.293212	0.510592		RSAD2	-1.04101	1.04101	0.241687	1.65301e-05	0.000142039	0.833492	0.0142597	0.0575173	174	698	872
AC010883.5	-0.144748	0.168245	0.389601	0.597426	0.391266	0.199948	0.399659						FAM117B	0.325448	0.0789222	3.729e-05	0.000297787	0.705773	0.0652462	0.18233		TARID	1.07699	1.07699	0.251968	1.91736e-05	0.000162984	0	0.997918	0.998721	167	707	874
AC010894.3	-0.099768	0.332218	0.763941	0.87798	0	0.391123	0.610507						FAM129B	-0.377315	0.0761769	7.30261e-07	8.0861e-06	0	0.952652	0.976565		AC016582.2	1.28273	1.28273	0.309394	3.38393e-05	0.000272985	0.372187	0.206922	0.408637	120	755	875
AC010894.5	0.239197	0.181419	0.187343	0.369051	0	0.655177	0.811334						FAM131B	-0.944189	0.211026	7.66685e-06	7.06049e-05	0	0.638579	0.800879		MIR433	0.492449	0.492449	0.0945315	1.89484e-07	2.30808e-06	0.633612	0.0985197	0.24457	460	416	876
AC010907.2	-0.0917073	0.288971	0.750972	0.870338	0	0.548339	0.738541						FAM134A	-0.17044	0.0532277	0.0013643	0.00734565	0.778187	0.0337309	0.111652		ALDH1L2	-0.62994	0.62994	0.129872	1.23158e-06	1.30293e-05	0.671749	0.0809139	0.213422	352	524	876
AC010976.2	0.00867454	0.0931388	0.925796	0.96418	0.179097	0.26972	0.485346						FAM13C	-0.512087	0.0907358	1.66417e-08	2.34963e-07	0.803897	0.0239345	0.0854193		CALCB	-0.54766	0.54766	0.109192	5.28787e-07	5.98788e-06	0.645441	0.0930731	0.234785	407	473	880
AC010980.2	0.394975	0.225563	0.079935	0.201242	0	0.955377	0.978121						FAM155B	-1.38264	0.342829	5.50625e-05	0.00042471	0	0.710363	0.845278		AP000689.8	-0.752318	0.752318	0.164049	4.5195e-06	4.32587e-05	0	0.95883	0.979588	278	603	881
AC011043.1	0.251114	0.0630632	6.83556e-05	0.000515361	0.947158	1.36015e-05	0.000161635						FAM177A1	-0.195616	0.0544003	0.000323322	0.0020687	0	0.51306	0.712729		RPS27A	0.374607	0.374607	0.0585809	1.60858e-10	2.92877e-09	0	0.597849	0.773903	654	232	886
AC011247.2	0.202448	0.104073	0.0517444	0.144845	0	0.904077	0.953219						FAM19A4	-1.17201	0.274364	1.93978e-05	0.000164668	0.816689	0.01951	0.0729898		RP5-862P8.2	-0.644635	0.644635	0.134892	1.76257e-06	1.81317e-05	0	0.36674	0.586896	341	545	886
AC011290.5	0.109058	0.235967	0.643957	0.799682	0	0.950023	0.975938						FAM20C	-3.45579	0.256203	1.82754e-41	2.09067e-39	0.692577	0.0712994	0.194341		RP11-797A18.3	-0.954374	0.954374	0.220214	1.46526e-05	0.00012723	0.755157	0.0432846	0.134529	195	692	887
AC011322.4	-0.0637083	0.0883653	0.470931	0.669786	0	0.798005	0.895902						FAM214B	-0.345945	0.0720292	1.56431e-06	1.62418e-05	0.443914	0.17992	0.372593		RASA3	-0.407169	0.407169	0.0703269	7.05273e-09	1.06295e-07	0	0.644046	0.804158	579	313	892
AC011330.5	-0.311648	0.478432	0.514792	0.70523	0	0.612051	0.782684						FAM219B	-0.233245	0.0527804	9.90887e-06	8.90532e-05	0.657449	0.0875275	0.225529		LLNLF-187D8.1	-0.535689	0.535689	0.106457	4.85417e-07	5.5165e-06	0	0.342618	0.563122	421	471	892
AC011330.8	-0.379792	0.544107	0.485171	0.68201	0.455265	0.175449	0.36609						FAM229B	0.314535	0.0901607	0.000485543	0.00295433	0	0.671251	0.821437		IFNLR1	-0.833527	0.833527	0.187901	9.16478e-06	8.29457e-05	0.653709	0.0892557	0.228401	243	650	893
AC011380.9	0.199022	0.179354	0.267147	0.467613	0	0.447665	0.658903						FAM234A	-0.214477	0.0638704	0.000785068	0.00453007	0.407113	0.194041	0.392079		AC098820.3	1.05912	1.05912	0.251809	2.59906e-05	0.000214779	0.818312	0.0189738	0.0715794	169	732	901
AC011530.4	0.13549	0.111112	0.222693	0.41509	0.245211	0.249719	0.462175						FAM46A	-0.808516	0.0841468	7.3685e-22	3.42122e-20	0.56026	0.131554	0.299869		FAM155B	-1.38264	1.38264	0.342829	5.50625e-05	0.00042471	0	0.710363	0.845278	94	809	903
AC011558.5	0.0911434	0.138441	0.510309	0.701269	0	0.57767	0.760114						FAM57A	-0.215082	0.0628194	0.000617475	0.00366662	0.512873	0.151921	0.330689		TPT1	0.354558	0.354558	0.0526586	1.66033e-11	3.44211e-10	0	0.365259	0.585833	703	202	905
AC011625.1	-0.621521	0.241666	0.0101166	0.0396601	0.878708	0.00408737	0.0213064						FAM65C	1.27855	0.265425	1.45747e-06	1.52074e-05	0	0.882139	0.942543		CTSB	-0.323474	0.323474	0.0415182	6.64114e-15	1.91374e-13	0.255097	0.246601	0.458798	791	117	908
AC011737.2	0.161514	0.129873	0.213634	0.402952	0	0.506884	0.707203						FAM78B	0.459501	0.0940626	1.034e-06	1.11503e-05	0.679286	0.0774299	0.206545		NCOA7	-0.364749	0.364749	0.0574604	2.1837e-10	3.91213e-09	0.737767	0.0508441	0.151943	672	238	910
AC011738.4	0.807136	0.397353	0.0422266	0.124034	0	0.875509	0.939424						FAM89A	-1.21982	0.0917017	2.25353e-40	2.47367e-38	0.680958	0.0766573	0.204868		FAAH	-0.726807	0.726807	0.161218	6.53732e-06	6.11244e-05	0.334315	0.220331	0.425645	294	619	913
AC011747.7	-0.230031	0.152645	0.131821	0.288562	0	0.88173	0.942424						FAM92B	-0.991567	0.216829	4.80692e-06	4.5779e-05	0	0.778805	0.884448		LAYN	0.430051	0.430051	0.0792608	5.77054e-08	7.58882e-07	0	0.512939	0.712729	541	373	914
AC011753.3	-0.00103572	0.174398	0.995262	0.997705	0	0.69078	0.833571						FANCB	0.379258	0.112497	0.000748239	0.00433997	0	0.683295	0.828647		RP11-115D19.1	-0.458244	0.458244	0.0875471	1.65653e-07	2.04137e-06	0.695631	0.0698948	0.191472	506	409	915
AC011816.4	0.0109542	0.308604	0.971684	0.98744	0.215444	0.258904	0.472386						FAU	0.227463	0.0686737	0.000925559	0.00521864	0.319259	0.225506	0.432561		RP5-877J2.1	0.563149	0.563149	0.115846	1.1669e-06	1.23934e-05	0	0.613141	0.783339	397	520	917
AC012146.7	0.31168	0.120285	0.00956452	0.0378554	0	0.817514	0.906175						FBXO16	0.222563	0.0710499	0.00173328	0.00905501	0	0.662047	0.815961		AC008067.2	-0.974823	0.974823	0.231703	2.58539e-05	0.000214208	0.429393	0.18556	0.38017	189	728	917
AC012262.1	0.616535	0.187106	0.000983849	0.00551455	0	0.809193	0.901424						FBXO31	-0.247193	0.0756888	0.00109109	0.00605818	0.717161	0.0600652	0.172094		RP11-1035H13.3	0.361731	0.361731	0.057246	2.6344e-10	4.68859e-09	0	0.363839	0.584495	678	240	918
AC012307.2	0.0312932	0.199755	0.875515	0.937047	0.794866	0.0272505	0.0947086						FEZ1	-1.15491	0.0938972	9.08779e-35	8.29698e-33	0.669538	0.0819365	0.215348		CASQ2	1.48407	1.48407	0.373302	7.02238e-05	0.000528558	0	0.365483	0.586014	82	836	918
AC012307.3	0.0793736	0.142209	0.576744	0.751459	0	0.500903	0.702143						FGF2	0.326738	0.0896281	0.000266888	0.00173628	0.333843	0.220495	0.425816		HMSD	-0.954018	0.954018	0.226267	2.48301e-05	0.000206537	0.589729	0.118472	0.279614	197	724	921
AC012309.5	0.353261	0.326171	0.278784	0.480802	0.69632	0.0695783	0.190856						FGF7	1.10129	0.308423	0.000356026	0.00224952	0	0.355488	0.576		MRPL30	0.360786	0.360786	0.0575228	3.56298e-10	6.2649e-09	0.705615	0.0653184	0.182438	681	243	924
AC012314.8	0.103785	0.0667634	0.120062	0.270299	0.81122	0.02136	0.0782459						FGFR1	-0.175071	0.0510384	0.000603184	0.00359187	0.706548	0.0648924	0.181698		ADGRE5	-0.701507	0.701507	0.154856	5.89654e-06	5.55708e-05	0.838755	0.0127626	0.0526987	314	612	926
AC012318.3	0.387343	0.262189	0.139584	0.300706	0	0.992544	0.996058						FGL1	0.862816	0.138109	4.17443e-10	7.27269e-09	0.807875	0.0225228	0.0816177		CHD5	-1.12797	1.12797	0.273964	3.83493e-05	0.000305219	0.683895	0.0753011	0.202395	152	774	926
AC012354.6	-0.0888987	0.128442	0.488856	0.684614	0	0.457855	0.668049						FILIP1L	0.871547	0.0767703	7.19473e-30	5.15577e-28	0	0.331779	0.551883		RD3	-0.346509	0.346509	0.0513497	1.49874e-11	3.13418e-10	0.784152	0.0313647	0.105512	727	200	927
AC012358.4	0.238914	0.283835	0.399936	0.608021	0	0.888505	0.946469						FLNC	-0.303857	0.0783884	0.000106056	0.00076433	0	0.320447	0.539094		PHACTR1	-0.82035	0.82035	0.18767	1.23547e-05	0.00010887	0.743028	0.0485316	0.146637	250	677	927
AC012358.8	-0.0695077	0.0942394	0.460779	0.661606	0	0.630784	0.796078						FNDC3B	-0.300792	0.0605891	6.88928e-07	7.65521e-06	0.565248	0.12936	0.296808		H19	2.1715	2.1715	0.562198	0.000112226	0.000804522	0.801131	0.0249345	0.0882914	30	897	927
AC012363.4	0.0676015	0.10216	0.508149	0.699775	0.309202	0.228913	0.437131						FNTA	0.176247	0.053311	0.000946361	0.00531855	0	0.485954	0.690544		P4HA2	-0.381918	0.381918	0.064767	3.70607e-09	5.78768e-08	0.81342	0.0206081	0.0760851	637	292	929
AC012442.5	-0.0551195	0.382871	0.885529	0.942519	0	0.924835	0.963708						FOXN3	0.240126	0.0572126	2.70371e-05	0.000222651	0.787864	0.0299186	0.101565		RP11-290D2.6	0.341199	0.341199	0.0498677	7.80483e-12	1.67663e-10	0	0.647318	0.806229	740	190	930
AC012531.14	1.95864	0.52332	0.000182032	0.00123899	0.571999	0.126378	0.292764						FOXR2	0.316711	0.0913443	0.000525879	0.00317635	0.469987	0.169569	0.35752		DENND1B	-0.46617	0.46617	0.090434	2.5389e-07	3.01525e-06	0.792066	0.0283077	0.0974554	496	434	930
AC012531.25	-0.0230904	0.262153	0.929813	0.966086	0	0.849654	0.924055						FREM1	0.327864	0.0663381	7.71985e-07	8.50841e-06	0.352377	0.214007	0.417892		PDE9A	-0.437025	0.437025	0.0830237	1.41058e-07	1.75998e-06	0	0.745801	0.865707	529	403	932
AC013267.2	0.280732	0.311182	0.366978	0.575576	0	0.46307	0.672397						FRMD4B	1.02503	0.0743672	3.21039e-43	4.01088e-41	0	0.434405	0.64838		RPS14	0.338061	0.338061	0.0498242	1.16032e-11	2.451e-10	0	0.456142	0.666268	745	196	941
AC013394.2	0.135915	0.0708092	0.0549277	0.151677	0.651665	0.0901999	0.229857						FRMD6	0.328329	0.0537354	9.95631e-10	1.66729e-08	0.82011	0.0183864	0.0699156		CRISPLD2	-0.930265	0.930265	0.222275	2.84922e-05	0.000233118	0	0.622787	0.790028	204	743	947
AC013402.2	-0.316792	0.109242	0.00373255	0.0173899	0.147622	0.278747	0.494988						FTH1	0.185015	0.0471758	8.78827e-05	0.000645606	0.374632	0.206037	0.407354		NOL4	0.419347	0.419347	0.0793348	1.25167e-07	1.57516e-06	0.730067	0.054262	0.159185	554	396	950
AC013463.2	-0.952545	0.124557	2.04984e-14	5.61708e-13	0.975437	1.7641e-10	5.05284e-09						FUNDC2	0.206284	0.0600704	0.00059466	0.00355224	0.756704	0.042625	0.132892		ATP7A	0.359226	0.359226	0.0589521	1.10451e-09	1.8415e-08	0	0.690212	0.833363	687	264	951
AC013472.4	-0.654748	0.425423	0.123791	0.276012	0	0.964907	0.982603						FUT1	-1.00171	0.273991	0.000256163	0.00167743	0.242425	0.250592	0.463228		HOMER2	-0.386301	0.386301	0.0673253	9.58992e-09	1.41173e-07	0.820664	0.018207	0.0694277	628	325	953
AC015688.3	-0.144459	0.162655	0.374471	0.582647	0	0.375253	0.595658						FXYD6	0.397082	0.056396	1.90926e-12	4.36303e-11	0.633486	0.0985775	0.244672		CH17-66N5.1	0.362508	0.362508	0.0605663	2.15979e-09	3.47285e-08	0	0.960453	0.980321	676	278	954
AC015849.15	0.228103	0.306392	0.456586	0.658007	0	0.777577	0.884092						FXYD6-FXYD2	0.428211	0.0733079	5.18063e-09	7.97892e-08	0	0.6838	0.829153		KRT80	0.468822	0.468822	0.0926645	4.20681e-07	4.82121e-06	0.830433	0.0151635	0.0603426	492	466	958
AC015849.16	-0.031614	0.292593	0.913958	0.957999	0	0.438848	0.651935						G6PC3	-0.215424	0.0627706	0.000599315	0.00357443	0	0.496513	0.699258		CH17-472G23.4	-0.669191	0.669191	0.148873	6.95532e-06	6.4556e-05	0.81758	0.0192148	0.0722661	331	627	958
AC015849.19	0.394861	0.289944	0.173245	0.349668	0	0.570551	0.754773						GABPB1-AS1	0.253763	0.0740242	0.000607803	0.00361484	0.0604875	0.302218	0.520581		RP11-644A7.2	0.541432	0.541432	0.113835	1.97188e-06	2.01214e-05	0	0.693434	0.83503	412	548	960
AC015933.2	-0.949877	0.0620729	7.34737e-53	1.16272e-50	0.986436	0	0						GABRB3	-2.42808	0.217019	4.6497e-29	3.1648e-27	0	0.741546	0.863404		PCDHGA6	-0.346437	0.346437	0.0543182	1.79507e-10	3.24961e-09	0.833096	0.0143753	0.0578852	728	233	961
AC015971.2	-0.15427	0.0773817	0.0461935	0.133113	0.558552	0.132303	0.300953						GABRG3	-0.922966	0.273423	0.000736562	0.00428008	0	0.356795	0.577284		AC092597.3	-0.706287	0.706287	0.15924	9.19198e-06	8.31138e-05	0.839946	0.0124341	0.0515777	309	652	961
AC016292.3	0.145691	0.341653	0.669795	0.818126	0.528697	0.145218	0.32081						GAL	-0.398799	0.0767463	2.0326e-07	2.46011e-06	0.763807	0.0396262	0.1255		PTH1R	-1.32755	1.32755	0.336368	7.92313e-05	0.000588655	0.54501	0.138203	0.310149	110	851	961
AC016582.2	1.28273	0.309394	3.38393e-05	0.000272985	0.372187	0.206922	0.408637						GALM	-0.226747	0.0705009	0.00129888	0.00704733	0.840803	0.0122004	0.0507971		KLF5	0.915269	0.915269	0.220864	3.41245e-05	0.000275052	0.504313	0.155505	0.336529	208	757	965
AC016629.3	0.552565	0.349275	0.113641	0.26032	0	0.466057	0.674627						GALNT10	-0.213326	0.0621693	0.000600521	0.0035805	0	0.967986	0.984167		SCARA3	-0.374641	0.374641	0.0648228	7.49381e-09	1.1223e-07	0.599993	0.113849	0.27171	653	317	970
AC016629.7	0.0150533	0.229851	0.947783	0.975251	0	0.553908	0.742114						GALNT6	0.637977	0.0584351	9.48704e-28	6.12786e-26	0.772342	0.0360961	0.117174		CPVL	-0.350371	0.350371	0.0569148	7.45762e-10	1.26786e-08	0.197165	0.264397	0.478507	714	257	971
AC016629.8	0.148081	0.132177	0.262575	0.462895	0.596917	0.115238	0.274277						GANC	-0.216744	0.069842	0.00191349	0.00984482	0	0.328115	0.547579		B4GALNT1	-0.34835	0.34835	0.0562585	5.94195e-10	1.01931e-08	0	0.673706	0.823433	719	253	972
AC016644.1	-0.100269	0.167294	0.548937	0.730915	0	0.706621	0.842617						GAR1	0.332568	0.0730857	5.35475e-06	5.06408e-05	0.687734	0.0735302	0.198852		PLAUR	-0.393344	0.393344	0.0715077	3.78248e-08	5.0979e-07	0.694385	0.0704679	0.192655	612	363	975
AC016722.2	-0.0487423	0.360267	0.892379	0.946191	0	0.46445	0.673512						GAS1	0.748428	0.146263	3.10429e-07	3.62985e-06	0.820292	0.0183275	0.0697613		RPS17	0.356766	0.356766	0.0598434	2.49699e-09	3.9847e-08	0	0.964804	0.98257	693	283	976
AC016722.4	-0.470647	0.0831626	1.51943e-08	2.16297e-07	0.967627	2.73031e-08	5.58712e-07						GAS2	0.560647	0.163667	0.0006136	0.00364589	0.314143	0.227244	0.434885		RPS5	0.371042	0.371042	0.0641944	7.47072e-09	1.11972e-07	0	0.974502	0.986969	661	316	977
AC016725.4	-0.0480463	0.210215	0.819212	0.909438	0	0.692777	0.834989						GAS5	0.222062	0.0538745	3.75867e-05	0.00030003	0.739653	0.0500129	0.150039		CTD-2001J20.1	-0.602497	0.602497	0.133048	5.9423e-06	5.58912e-05	0	0.770045	0.879113	367	613	980
AC016734.2	-0.186981	0.281364	0.506337	0.698147	0.55692	0.133017	0.302117						GAS5-AS1	0.284209	0.0823602	0.000558919	0.00335776	0	0.696415	0.836544		PAPPA	-0.546961	0.546961	0.116814	2.83659e-06	2.80849e-05	0.575549	0.124803	0.290158	408	573	981
AC016736.2	-0.587992	0.182741	0.0012926	0.00702131	0.492958	0.160212	0.343505						GAS6	-0.615898	0.0909883	1.29687e-11	2.73335e-10	0.696213	0.0696273	0.190962		RP11-205M5.3	-0.463363	0.463363	0.0936702	7.54639e-07	8.33658e-06	0.790204	0.0290181	0.0993784	498	490	988
AC016738.4	-0.310423	0.341133	0.362835	0.571709	0.0496867	0.304982	0.523198						GATA2	-0.212382	0.0525346	5.28385e-05	0.000409385	0.592731	0.117123	0.277189		SLC16A3	-0.966303	0.966303	0.238233	4.98953e-05	0.000387949	0.749598	0.0456741	0.140167	193	799	992
AC016739.2	0.168629	0.210175	0.422366	0.627845	0	0.449995	0.660846						GDAP1L1	-1.21739	0.18301	2.89058e-11	5.77812e-10	0	0.981767	0.990478		PRTFDC1	0.659004	0.659004	0.149321	1.01793e-05	9.12351e-05	0.767259	0.0381881	0.122313	334	661	995
AC016747.2	-0.0851369	0.0502409	0.0901563	0.219327	0	0.737192	0.860541						GEMIN7	0.271257	0.083979	0.00123764	0.00676726	0.0737559	0.298781	0.516979		RP11-152F13.10	0.354671	0.354671	0.0602968	4.05141e-09	6.29593e-08	0	0.999034	0.999192	701	295	996
AC016747.3	0.0361104	0.10187	0.722984	0.853002	0	0.581655	0.76293						GFM1	-0.160179	0.0488754	0.00104806	0.00583997	0.791968	0.0283451	0.0975472		TBC1D4	0.378053	0.378053	0.0674001	2.034e-08	2.8318e-07	0	0.607057	0.779447	646	351	997
AC017048.3	0.373006	0.0957527	9.79918e-05	0.00071134	0.930389	0.000150535	0.00132468						GFPT1	-0.258561	0.0627845	3.81796e-05	0.000304507	0.566896	0.128634	0.295877		MAPK8IP1	-0.394942	0.394942	0.0743613	1.08956e-07	1.38307e-06	0	0.928425	0.965995	609	389	998
AC017076.4	-0.0730004	0.110705	0.509631	0.70095	0.214011	0.259339	0.47277						GLCCI1	0.334693	0.070444	2.02225e-06	2.05691e-05	0.67256	0.0805387	0.212775		SDPR	0.928577	0.928577	0.22799	4.64327e-05	0.000363461	0	0.508243	0.708369	205	793	998
AC017099.3	-0.106525	0.160984	0.508158	0.699775	0	0.818905	0.906982						GLDC	-0.671742	0.0811145	1.21731e-16	3.9788e-15	0.377652	0.204939	0.406073		CTD-3193K9.3	-0.538903	0.538903	0.115816	3.2698e-06	3.20069e-05	0.661686	0.0855683	0.221956	415	584	999
AC017101.10	-0.168224	0.134683	0.211651	0.400603	0.923277	0.000305901	0.00245522						GLI2	0.536522	0.130461	3.91355e-05	0.000310436	0.802204	0.0245448	0.0872206		CBFA2T2	0.347291	0.347291	0.0579944	2.1198e-09	3.41433e-08	0.793384	0.0278084	0.0962249	723	277	1000
AC017116.11	0.0447368	0.15503	0.772912	0.883767	0.794451	0.0274067	0.0951119						GLT25D1	-0.304818	0.0578904	1.39853e-07	1.74724e-06	0.771789	0.0363223	0.117706		DLC1	0.37938	0.37938	0.0684555	2.9906e-08	4.08279e-07	0.571935	0.126406	0.292774	643	357	1000
AC017116.8	-0.284887	0.367833	0.438635	0.642425	0	0.354625	0.575383						GLTSCR1	0.444457	0.143305	0.00192562	0.0098965	0.642886	0.0942512	0.236719		WDR44	-0.403764	0.403764	0.0772753	1.74142e-07	2.14043e-06	0.792068	0.0283072	0.0974554	589	411	1000
AC018462.2	0.309255	0.236235	0.190501	0.372796	0	0.808151	0.901003						GNAI3	0.184281	0.0487709	0.000157772	0.00109306	0.725413	0.056345	0.163757		EOGT	-0.414443	0.414443	0.0806378	2.75379e-07	3.25822e-06	0.815375	0.0199485	0.0741481	563	437	1000
AC018462.3	0.416227	0.226795	0.066468	0.175018	0	0.609331	0.781018						GNB1	-0.109053	0.0331171	0.000991442	0.00554892	0	0.714149	0.84803		ARL8A	-0.368741	0.368741	0.064957	1.37321e-08	1.97256e-07	0.787048	0.0302348	0.102382	667	336	1003
AC018633.4	-0.0825665	0.112967	0.464848	0.664868	0	0.979802	0.989836						GNB4	-0.280668	0.0577363	1.16678e-06	1.23934e-05	0.578707	0.123399	0.287809		ADGRB2	-0.471952	0.471952	0.0970016	1.14223e-06	1.21791e-05	0.666378	0.0833982	0.218115	488	516	1004
AC018642.1	-0.255575	0.116659	0.028467	0.0907027	0.826834	0.0162575	0.0636293						GNB5	-0.390225	0.0747084	1.75758e-07	2.1561e-06	0.777914	0.0338403	0.111956		RP5-1091E12.1	0.54068	0.54068	0.116951	3.78008e-06	3.6643e-05	0	0.490859	0.694615	413	591	1004
AC018648.5	-0.241299	0.290879	0.406793	0.614431	0	0.878313	0.940884						GNG11	-0.29276	0.0560023	1.71687e-07	2.11436e-06	0	0.954215	0.977639		AC012531.14	1.95864	1.95864	0.52332	0.000182032	0.00123899	0.571999	0.126378	0.292764	37	967	1004
AC018648.6	0.147358	0.51549	0.774985	0.88488	0	0.822745	0.908692						GNG12	-0.172683	0.0538531	0.00134331	0.00725318	0	0.904354	0.953352		SOWAHA	-0.732549	0.732549	0.172729	2.22485e-05	0.000186699	0.755124	0.0432988	0.134551	291	714	1005
AC018693.6	0.0359516	0.184115	0.845184	0.922893	0	0.559758	0.746746						GNG8	0.329442	0.073353	7.08276e-06	6.56105e-05	0.832651	0.0145057	0.0583116		RP11-420G6.4	-1.45031	1.45031	0.380474	0.00013793	0.000969752	0.603199	0.1124	0.269368	87	918	1005
AC018705.5	-0.161193	0.109969	0.142701	0.305375	0	0.437732	0.650892						GNL3	0.199365	0.0479397	3.20118e-05	0.000259456	0.822101	0.0177447	0.0681302		RAB21	-0.3466	0.3466	0.0579557	2.22563e-09	3.57267e-08	0.748747	0.0460422	0.140932	726	280	1006
AC018730.1	-0.564625	0.154114	0.000248613	0.00163305	0.83029	0.0152062	0.0604873						GOLGA7B	-2.16377	0.244361	8.38303e-19	3.34441e-17	0	0.774657	0.88215		RPL36A-HNRNPH2	0.354619	0.354619	0.060877	5.70524e-09	8.74436e-08	0	0.643068	0.803517	702	304	1006
AC018738.2	-0.258989	0.353334	0.463566	0.663936	0	0.624062	0.79084						GOLGA8B	-0.487803	0.0871497	2.17711e-08	3.02217e-07	0.636059	0.0973947	0.242601		SNORD3A	0.882275	0.882275	0.216106	4.45334e-05	0.000350763	0.670776	0.0813637	0.214204	219	787	1006
AC018755.24	0.0300957	0.306724	0.921837	0.962592	0	0.802034	0.898297						GOLM1	-0.226499	0.0428896	1.28497e-07	1.61279e-06	0	0.402663	0.620825		RPL13A	0.351218	0.351218	0.0599878	4.77515e-09	7.38437e-08	0	0.622623	0.789979	711	299	1010
AC018766.5	0.0377471	0.0765981	0.622158	0.78467	0.549041	0.136454	0.307495						GPALPP1	0.213058	0.0642146	0.000906948	0.00512893	0	0.933168	0.968168		FAM78B	0.459501	0.459501	0.0940626	1.034e-06	1.11503e-05	0.679286	0.0774299	0.206545	504	506	1010
AC018766.6	0.137346	0.134776	0.30817	0.513481	0	0.730745	0.857317						GPATCH11	-0.253567	0.0616163	3.86758e-05	0.000307431	0.799624	0.0254852	0.0898726		RPS10	0.35342	0.35342	0.0607325	5.90975e-09	9.02866e-08	0	0.968867	0.984813	706	306	1012
AC018809.6	-0.432208	0.443739	0.330049	0.537257	0.567972	0.128159	0.295149						GPC1	-0.569054	0.109583	2.07059e-07	2.5029e-06	0	0.473502	0.680322		AL449209.1	0.538829	0.538829	0.116882	4.02658e-06	3.88738e-05	0.61651	0.106351	0.258256	416	596	1012
AC018816.3	-0.159248	0.115633	0.168454	0.34305	0.713532	0.0617111	0.175617						GPER1	-0.549281	0.144227	0.000139837	0.000982065	0.832227	0.0146304	0.0587121		TLX2	0.349796	0.349796	0.0600003	5.54566e-09	8.51351e-08	0.840317	0.0123327	0.0512019	715	302	1017
AC018890.1	0.135166	0.0697838	0.0527541	0.146892	0	0.572226	0.755988						GPLD1	-0.323599	0.100707	0.00131237	0.0071124	0.526518	0.146147	0.321964		PTGR1	-0.468914	0.468914	0.0967234	1.24718e-06	1.31797e-05	0	0.901459	0.952604	491	526	1017
AC019118.2	0.523101	0.162849	0.00131726	0.0071328	0	0.895567	0.950656						GPR1	0.54436	0.165846	0.00102953	0.00574517	0	0.399176	0.617796		RPL23	0.337094	0.337094	0.0558059	1.53665e-09	2.5243e-08	0	0.829732	0.91258	747	271	1018
AC019171.5	-0.187909	0.231097	0.416152	0.622066	0	0.453067	0.663767						GPR153	-0.432847	0.0976023	9.21583e-06	8.32185e-05	0	0.609542	0.781053		KAT2B	-0.470848	0.470848	0.0972176	1.27744e-06	1.34695e-05	0	0.597816	0.773903	490	528	1018
AC019178.1	0.0149357	0.112632	0.894505	0.947567	0	0.574436	0.757642						GPR162	-0.353062	0.0857378	3.82293e-05	0.000304775	0	0.459164	0.669342		RP11-839D17.2	-0.479308	0.479308	0.0999736	1.63204e-06	1.68988e-05	0	0.558315	0.745808	479	539	1018
AC019188.1	0.0981671	0.244336	0.687853	0.830303	0.792894	0.0279941	0.0966558						GPR37	-0.700136	0.0762282	4.12509e-20	1.7564e-18	0	0.560461	0.747418		DCC	1.41027	1.41027	0.371626	0.000147726	0.00103175	0.575821	0.124682	0.290005	89	929	1018
AC020571.3	0.50443	0.249504	0.0432038	0.12626	0.86207	0.00708989	0.0331129						GPR85	-0.393271	0.118935	0.000944315	0.0053102	0	0.706528	0.842617		SERTM1	-0.605783	0.605783	0.136676	9.32522e-06	8.41263e-05	0.832382	0.0145849	0.0585696	365	654	1019
AC020951.1	-0.0214752	0.286931	0.940339	0.971018	0.36531	0.2094	0.411561						GPRASP1	-0.36832	0.0990305	0.000199809	0.00134504	0.743166	0.0484714	0.146502		OXCT1	-0.322127	0.322127	0.0499334	1.1101e-10	2.06069e-09	0.809179	0.0220667	0.0802463	795	227	1022
AC021068.1	0.500961	0.218468	0.0218442	0.0735308	0	0.732953	0.858499						GPX8	1.99826	0.125393	3.5645e-57	6.04373e-55	0.758763	0.0417502	0.130853		RPS20	0.330105	0.330105	0.0533163	5.96148e-10	1.02174e-08	0.747038	0.0467831	0.142648	768	254	1022
AC021188.4	-0.411809	0.363394	0.257117	0.456792	0	0.946596	0.97439						GRIN1	-2.24148	0.387621	7.3534e-09	1.10301e-07	0	0.831915	0.913817		PLTP	-0.352305	0.352305	0.0609102	7.29444e-09	1.09677e-07	0.194684	0.265134	0.479286	709	314	1023
AC021224.1	0.161515	0.158878	0.309343	0.514623	0.690448	0.0722795	0.1965						GRIPAP1	-0.225718	0.0625653	0.000308901	0.00198849	0.714361	0.0613345	0.174808		GAL	-0.398799	0.398799	0.0767463	2.0326e-07	2.46011e-06	0.763807	0.0396262	0.1255	602	421	1023
AC022002.4	0.0377289	0.175751	0.830023	0.914648	0.364835	0.20957	0.411786						GRM7	-0.342614	0.0859041	6.65409e-05	0.000503431	0.786856	0.0303093	0.102598		ST8SIA3	-0.421262	0.421262	0.0839548	5.22884e-07	5.92457e-06	0.608198	0.110133	0.265343	552	472	1024
AC022007.5	-0.318809	0.221552	0.150157	0.317113	0	0.590135	0.769055						GS1-124K5.7	1.27228	0.35421	0.000328303	0.00209844	0	0.547216	0.737829		LRRTM2	-1.34885	1.34885	0.354141	0.000139644	0.000981074	0.620663	0.104455	0.255014	104	920	1024
AC022154.7	0.0456649	0.290284	0.875	0.936971	0.189779	0.266586	0.48104						GS1-44D20.1	-0.737011	0.198358	0.00020275	0.00136195	0	0.728145	0.855607		KIAA1217	-0.553526	0.553526	0.123035	6.82924e-06	6.35293e-05	0	0.481369	0.686792	404	624	1028
AC022182.2	0.170609	0.410205	0.677475	0.82296	0	0.682082	0.827792						GS1-72M22.1	-0.401572	0.092472	1.40783e-05	0.00012258	0	0.749297	0.86791		RPL35A	0.339801	0.339801	0.0572333	2.9007e-09	4.59036e-08	0	0.502857	0.703651	742	287	1029
AC022201.5	0.109943	0.170258	0.518443	0.708019	0	0.389505	0.608431						GSTM3	0.227661	0.0566	5.76362e-05	0.000442943	0.314342	0.227177	0.434844		RNF125	-0.6965	0.6965	0.163792	2.11535e-05	0.000178377	0.469266	0.16986	0.357847	317	712	1029
AC022210.2	-0.143527	0.28691	0.616898	0.780932	0.118646	0.286792	0.503611						GUCY1B3	-0.332858	0.067131	7.1103e-07	7.89156e-06	0	0.904294	0.953341		C11orf1	0.39205	0.39205	0.0751487	1.81854e-07	2.22657e-06	0	0.493945	0.696829	617	413	1030
AC023105.3	-0.024025	0.129228	0.852514	0.926476	0	0.395024	0.614017						GUSB	-0.244907	0.0486267	4.74204e-07	5.3923e-06	0.379518	0.20426	0.405191		HES7	-1.74273	1.74273	0.466525	0.000187298	0.00127119	0.516989	0.150187	0.328049	59	972	1031
AC023115.2	0.0901074	0.41487	0.828057	0.913754	0	0.375783	0.596118						H19	2.1715	0.562198	0.000112226	0.000804522	0.801131	0.0249345	0.0882914		SLAIN2	-0.334804	0.334804	0.0559684	2.20384e-09	3.54068e-08	0.82194	0.0177963	0.0682648	753	279	1032
AC024168.2	0.50431	0.323025	0.118474	0.267899	0	0.896977	0.950919						H1F0	0.302757	0.0464775	7.31529e-11	1.39056e-09	0	0.734287	0.859051		CCNB3	-0.767495	0.767495	0.185382	3.47199e-05	0.000279141	0.779747	0.033107	0.110125	271	761	1032
AC024560.3	0.0175178	0.084588	0.835935	0.917596	0	0.946734	0.97439						HADH	0.178824	0.0542951	0.000989285	0.00553848	0.139782	0.280949	0.497456		RPL17	0.346681	0.346681	0.0596993	6.35572e-09	9.64789e-08	0	0.880102	0.941585	725	309	1034
AC024592.12	0.231497	0.0852701	0.00663022	0.0281296	0	0.792533	0.892658						HAND2	0.180758	0.0409232	1.00081e-05	8.98602e-05	0.814757	0.0201563	0.0747596		FRMD6	0.328329	0.328329	0.0537354	9.95631e-10	1.66729e-08	0.82011	0.0183864	0.0699156	773	262	1035
AC025165.8	0.0238553	0.058852	0.685225	0.828342	0.152725	0.277304	0.493719						HAND2-AS1	0.152022	0.038178	6.83621e-05	0.000515361	0.248245	0.248766	0.46122		GNB5	-0.390225	0.390225	0.0747084	1.75758e-07	2.1561e-06	0.777914	0.0338403	0.111956	623	412	1035
AC025263.3	-0.439017	0.165017	0.00780401	0.0320876	0.805604	0.0233251	0.0837796						HAS2	-1.75514	0.126799	1.42435e-43	1.79129e-41	0.311942	0.227988	0.436043		TMEM136	-0.405285	0.405285	0.0793235	3.23406e-07	3.76547e-06	0.787926	0.0298946	0.101561	584	451	1035
AC025283.2	0.0946366	0.0685905	0.167669	0.341965	0.59769	0.114889	0.273642						HCN2	-0.489442	0.142061	0.000570422	0.00341713	0.229334	0.254656	0.468143		TEAD3	0.480491	0.480491	0.101776	2.34631e-06	2.35748e-05	0	0.363906	0.584545	476	560	1036
AC025335.1	0.114578	0.153577	0.45563	0.657079	0	0.507803	0.70812						HDDC2	0.312649	0.0640403	1.04977e-06	1.13011e-05	0.808101	0.0224433	0.0814132		RP11-326E22.1	0.498035	0.498035	0.107708	3.76536e-06	3.65377e-05	0	0.396874	0.615688	455	590	1045
AC025442.3	-0.107881	0.197368	0.584655	0.757717	0	0.379656	0.599877						HDX	0.330486	0.0780346	2.28433e-05	0.000191099	0.829827	0.0153455	0.0608502		LINC00461	0.554718	0.554718	0.124453	8.30133e-06	7.58625e-05	0.764785	0.0392175	0.124726	403	644	1047
AC025918.2	0.170333	0.145039	0.240239	0.43686	0	0.358915	0.579279						HECW2	-0.329397	0.0854985	0.000116837	0.00083568	0	0.9352	0.969032		RP11-266K4.15	-0.443038	0.443038	0.0914946	1.28388e-06	1.35224e-05	0.76876	0.0375674	0.120732	521	529	1050
AC026150.5	0.0822751	0.249372	0.741453	0.864452	0	0.422073	0.637571						HES1	-0.489299	0.13284	0.00023018	0.00152304	0	0.400096	0.618665		MAPK11	-0.425075	0.425075	0.0865422	9.02602e-07	9.80012e-06	0.745611	0.0474043	0.144079	547	504	1051
AC026271.5	0.058483	0.139926	0.675979	0.822295	0	0.482726	0.687794						HES7	-1.74273	0.466525	0.000187298	0.00127119	0.516989	0.150187	0.328049		RP11-546B8.6	0.820537	0.820537	0.20341	5.48588e-05	0.000423421	0	0.607987	0.779955	249	807	1056
AC026803.14	-0.205551	0.0798211	0.0100197	0.0393536	0.687709	0.0735419	0.198855						HHIPL1	0.958331	0.25906	0.000216228	0.00144278	0	0.32023	0.539015		OTOR	0.857181	0.857181	0.21395	6.16374e-05	0.000469859	0	0.421636	0.637236	232	824	1056
AC027125.2	-0.0181381	0.0684513	0.791026	0.893811	0	0.810894	0.902313						HINT1	0.265465	0.0574966	3.89213e-06	3.76332e-05	0	0.554419	0.742484		RP11-536C5.7	-0.476537	0.476537	0.102078	3.03624e-06	2.98747e-05	0.782793	0.0318994	0.106913	485	580	1065
AC027601.1	0.202758	0.115127	0.0782109	0.197872	0.690135	0.0724238	0.196775						HLA-A	-0.217642	0.0571006	0.000138101	0.00097059	0.7464	0.0470608	0.143263		RP11-134G8.10	-0.80879	0.80879	0.200556	5.5128e-05	0.000425043	0.764469	0.0393492	0.124964	257	810	1067
AC027612.6	0.261432	0.152379	0.0862225	0.212479	0.0307329	0.309758	0.527892						HLF	-0.811967	0.230387	0.000424502	0.00263441	0.503112	0.156006	0.337305		MIR6841	-1.10464	1.10464	0.288655	0.000129799	0.000918363	0.661953	0.0854448	0.221757	160	910	1070
AC027763.2	0.344887	0.194302	0.0758971	0.193514	0	0.676725	0.825111						HMBS	0.183165	0.056381	0.00115932	0.00638501	0	0.741927	0.863404		NR3C1	0.402609	0.402609	0.0809345	6.54149e-07	7.29435e-06	0.665044	0.0840153	0.219366	591	481	1072
AC034193.5	-0.00379674	0.121685	0.975109	0.988937	0.827754	0.0159748	0.062704						HMGN1	0.176491	0.0501108	0.000428266	0.00265389	0.830354	0.0151872	0.060424		RP4-706A16.3	0.634541	0.634541	0.150602	2.51585e-05	0.000208902	0.513154	0.151803	0.330552	347	726	1073
AC034220.3	-0.8784	0.222724	8.01657e-05	0.000594434	0.816592	0.0195422	0.0730669						HMMR	0.28495	0.0737567	0.000111828	0.000801967	0.0525428	0.304254	0.522261		RPLP1	0.312051	0.312051	0.0499017	4.01808e-10	7.01963e-09	0	0.865687	0.934096	826	248	1074
AC037445.1	-0.335509	0.197318	0.0890655	0.21723	0.93578	7.94429e-05	0.000759134						HMSD	-0.954018	0.226267	2.48301e-05	0.000206537	0.589729	0.118472	0.279614		H1F0	0.302757	0.302757	0.0464775	7.31529e-11	1.39056e-09	0	0.734287	0.859051	855	220	1075
AC037459.4	0.00614554	0.123501	0.960313	0.981345	0.460798	0.17325	0.362697						HMX1	-5.03019	0.984776	3.2567e-07	3.78486e-06	0.670597	0.0814467	0.214339		AC034220.3	-0.8784	0.8784	0.222724	8.01657e-05	0.000594434	0.816592	0.0195422	0.0730669	220	855	1075
AC040160.13	-0.0121542	0.293127	0.966926	0.985144	0	0.675647	0.824511						HNRNPC	0.164796	0.0422319	9.53371e-05	0.000695258	0	0.767519	0.877341		PVR	-0.33165	0.33165	0.0572124	6.75843e-09	1.0194e-07	0.71963	0.0589489	0.169572	764	312	1076
AC046143.3	-0.206826	0.101966	0.0425222	0.124671	0.364627	0.209644	0.411786						HNRNPUL2-BSCL2	-0.139259	0.0443284	0.00168074	0.0088096	0	0.498049	0.700535		RPS21	0.356408	0.356408	0.0663638	7.85126e-08	1.01495e-06	0.582974	0.121496	0.284945	696	381	1077
AC046143.5	0.293601	0.137079	0.0322068	0.100004	0.66498	0.0840446	0.219382						HOMER2	-0.386301	0.0673253	9.58992e-09	1.41173e-07	0.820664	0.018207	0.0694277		MGP	-0.314851	0.314851	0.0517049	1.13346e-09	1.8881e-08	0.833492	0.0142595	0.0575173	814	265	1079
AC046143.7	0.293694	0.496179	0.553909	0.734908	0	0.857891	0.929553						HOXC11	5.01662	0.545986	3.99507e-20	1.70486e-18	0.808594	0.0222708	0.08088		ZNF257	-0.510617	0.510617	0.114314	7.93957e-06	7.28369e-05	0.616603	0.106308	0.25819	440	639	1079
AC055764.1	-0.112241	0.164645	0.495418	0.690038	0	0.705883	0.842375						HOXC8	-0.607287	0.15323	7.39411e-05	0.000553683	0.601423	0.113203	0.270678		LRP4	0.342881	0.342881	0.060845	1.74726e-08	2.46328e-07	0	0.806115	0.899993	736	345	1081
AC062029.1	0.0999855	0.18626	0.591401	0.762185	0	0.579443	0.761339						HPCAL1	-0.401865	0.0658394	1.03624e-09	1.73223e-08	0	0.353835	0.574567		SCN1B	-1.01598	1.01598	0.263912	0.000118277	0.000845661	0.712516	0.0621727	0.176481	180	901	1081
AC063976.4	-0.479531	0.147735	0.00117088	0.00644308	0.472616	0.16851	0.35607						HPDL	3.39007	0.463961	2.73614e-13	6.79207e-12	0.682031	0.0761616	0.203964		PIBF1	0.381543	0.381543	0.0744873	3.019e-07	3.53458e-06	0	0.998696	0.999184	638	444	1082
AC064852.4	0.125626	0.157808	0.425993	0.630768	0	0.677613	0.82559						HRK	1.7712	0.164746	5.85815e-27	3.52045e-25	0	0.386749	0.606149		NAP1L1	0.320203	0.320203	0.0536863	2.4565e-09	3.92338e-08	0	0.440061	0.652668	806	282	1088
AC068134.10	0.12936	0.142182	0.362919	0.571712	0.765683	0.0388432	0.123847						HSPE1-MOB4	0.197504	0.0559532	0.000415852	0.00258834	0.811916	0.0211212	0.0776107		RPL12	0.313114	0.313114	0.0517641	1.45859e-09	2.41278e-08	0.699154	0.0682774	0.188211	820	269	1089
AC068282.3	0.477614	0.307692	0.120604	0.270974	0	0.57944	0.761339						HTR2B	-0.757435	0.0892497	2.12597e-17	7.3672e-16	0	0.853894	0.927021		PFDN4	0.491966	0.491966	0.109554	7.10095e-06	6.5747e-05	0	0.539763	0.73194	461	629	1090
AC068302.3	0.257756	0.148074	0.0817304	0.20473	0.532197	0.143722	0.318804						HTRA1	-1.56921	0.129318	6.93288e-34	6.06707e-32	0.528043	0.145497	0.321196		PROX1	0.33479	0.33479	0.0590047	1.39546e-08	1.99847e-07	0.697858	0.0688721	0.189349	754	338	1092
AC068491.1	0.19727	0.0687187	0.00409572	0.0188187	0	0.380102	0.60006						ID1	0.421342	0.0661606	1.9092e-10	3.43657e-09	0	0.557483	0.744959		WIPF3	-1.12644	1.12644	0.297802	0.000155254	0.00107798	0.75768	0.0422099	0.131858	154	938	1092
AC068492.3	-0.794259	0.381652	0.0374242	0.112682	0.758663	0.0417926	0.130954						ID2	0.178092	0.0478538	0.000197979	0.0013349	0	0.380141	0.600073		NES	-0.300436	0.300436	0.0465724	1.11156e-10	2.06137e-09	0.642375	0.0944865	0.237184	865	228	1093
AC068533.7	-0.317903	0.0618445	2.74201e-07	3.24631e-06	0.910645	0.000821827	0.00568336						IDE	-0.201549	0.0538539	0.000182191	0.0012395	0.723078	0.0573942	0.166019		U47924.31	0.355736	0.355736	0.0674174	1.31592e-07	1.65055e-06	0	0.648766	0.807455	698	399	1097
AC068535.2	0.368911	0.336261	0.272599	0.474097	0	0.783285	0.886897						IDH3G	-0.250005	0.0737499	0.000699167	0.00408658	0.735471	0.0518594	0.154141		MEIS3	-0.357173	0.357173	0.0679534	1.47108e-07	1.82946e-06	0.316978	0.226282	0.433611	691	406	1097
AC068580.6	-0.459242	0.109258	2.63087e-05	0.000217124	0.926781	0.000219339	0.0018463						IFI44	-1.47264	0.224221	5.10594e-11	9.89406e-10	0.705763	0.0652511	0.18233		MYCL	0.744763	0.744763	0.185705	6.06001e-05	0.000463283	0	0.930538	0.967026	285	820	1105
AC068831.15	-0.298261	0.0886473	0.000766608	0.00443703	0	0.977537	0.988416						IFITM1	2.85186	0.480127	2.85343e-09	4.5231e-08	0	0.738093	0.861063		RP11-471B22.2	-0.33932	0.33932	0.0617175	3.84206e-08	5.17453e-07	0	0.661097	0.815316	743	364	1107
AC068831.18	-0.0782527	0.0419526	0.0621445	0.166543	0.83831	0.012886	0.05307						IFITM2	2.41725	0.110209	1.25116e-106	6.09217e-104	0	0.404605	0.622646		ASIC4	0.683823	0.683823	0.167479	4.44491e-05	0.000350244	0	0.447826	0.659003	323	786	1109
AC068831.6	-0.0177466	0.110828	0.87278	0.936013	0	0.426492	0.64197						IFNAR2	-0.435645	0.0750483	6.4418e-09	9.76295e-08	0.827446	0.0160691	0.062996		RPS8	0.308159	0.308159	0.0511765	1.72813e-09	2.81693e-08	0.179033	0.269739	0.485346	838	273	1111
AC068831.8	-0.0880069	0.0528715	0.0960037	0.230028	0.528051	0.145494	0.321196						IFNLR1	-0.833527	0.187901	9.16478e-06	8.29457e-05	0.653709	0.0892557	0.228401		UQCRH	0.306083	0.306083	0.050619	1.4776e-09	2.43785e-08	0.764008	0.0395419	0.125296	846	270	1116
AC069277.2	0.526417	0.316428	0.0961874	0.230108	0	0.445309	0.656759						IFT20	0.31268	0.0683438	4.76002e-06	4.53779e-05	0.231109	0.254108	0.467408		RP4-614O4.5	-0.434081	0.434081	0.0932879	3.26926e-06	3.20069e-05	0	0.810586	0.902125	533	583	1116
AC069282.6	-0.100018	0.358732	0.780391	0.887858	0.593169	0.116926	0.27693						IFT57	0.277589	0.0583647	1.97365e-06	2.01287e-05	0.840488	0.0122859	0.051086		DDX25	0.814128	0.814128	0.207386	8.64903e-05	0.000636116	0	0.887739	0.946025	253	863	1116
AC069368.3	-0.119741	0.141392	0.397065	0.604933	0.175285	0.27083	0.486525						IGF2AS	1.04252	0.229242	5.42384e-06	5.12686e-05	0.816172	0.0196821	0.0734481		LARP7	0.321807	0.321807	0.0558564	8.34565e-09	1.23719e-07	0.652713	0.089716	0.229209	798	319	1117
AC069513.3	0.0249633	0.0843309	0.767218	0.880437	0.714606	0.0612236	0.174608						IGFBP2	-0.281177	0.0601954	2.99628e-06	2.95099e-05	0.840881	0.012179	0.0507191		CTB-178M22.2	0.972484	0.972484	0.25596	0.000145069	0.00101543	0	0.374637	0.594846	191	927	1118
AC069513.4	0.0335718	0.518696	0.948394	0.975539	0.295472	0.233504	0.442539						IGFBPL1	0.248494	0.0609338	4.54052e-05	0.000357037	0	0.544399	0.735444		RAB3A	-0.556077	0.556077	0.131554	2.36827e-05	0.000197859	0	0.527757	0.7236	402	718	1120
AC072062.1	0.187151	0.231627	0.419101	0.62436	0	0.586049	0.765884						IGLON5	-3.59548	0.166214	9.06032e-104	3.74034e-101	0.606606	0.110856	0.266441		PCDHA4	-0.332938	0.332938	0.0606259	3.98117e-08	5.35049e-07	0.828084	0.015874	0.0624372	759	365	1124
AC073046.25	0.204597	0.237589	0.389162	0.597129	0	0.356176	0.576868						IGSF1	-0.285828	0.0634213	6.58058e-06	6.14529e-05	0.75789	0.0421204	0.131665		NOL3	-0.3718	0.3718	0.0736076	4.39252e-07	5.01286e-06	0.71024	0.0632085	0.178575	659	468	1127
AC073046.4	0.0999975	0.0620599	0.107113	0.249212	0.534147	0.142886	0.317617						IGSF3	-0.203901	0.045823	8.59661e-06	7.841e-05	0	0.434122	0.648162		DNAH10OS	-0.509215	0.509215	0.116977	1.34216e-05	0.000117509	0	0.914525	0.958751	444	683	1127
AC073063.10	0.385437	0.513453	0.452848	0.654856	0	0.442564	0.654914						IGSF8	-0.444321	0.0777555	1.10131e-08	1.6026e-07	0	0.956259	0.978519		RPS18	0.31183	0.31183	0.0534341	5.35358e-09	8.22528e-08	0	0.64703	0.806153	827	301	1128
AC073150.4	-0.416823	0.285947	0.144925	0.308778	0	0.556513	0.743977						IKBKE	-2.56646	0.504075	3.55366e-07	4.10986e-06	0	0.650048	0.808185		RP11-196H14.3	0.826376	0.826376	0.212874	0.000103604	0.000749502	0.794099	0.027539	0.0954878	245	884	1129
AC073254.1	-0.0901769	0.0734227	0.219376	0.410763	0	0.33043	0.550185						IL11	-0.747348	0.217754	0.000598986	0.00357359	0.223101	0.25657	0.470411		C17orf51	-0.456626	0.456626	0.10134	6.61015e-06	6.16536e-05	0.557381	0.132816	0.301804	508	622	1130
AC073263.4	0.0421057	0.0988021	0.66999	0.818182	0	0.474475	0.68124						IL11RA	0.611445	0.0629096	2.49195e-22	1.195e-20	0	0.384411	0.60389		RP11-54O7.1	0.482046	0.482046	0.108762	9.33171e-06	8.41346e-05	0.788003	0.029865	0.101528	475	655	1130
AC073283.4	-0.310587	0.222533	0.162809	0.335402	0.862205	0.00706198	0.0330348						IL13RA2	0.295678	0.0844148	0.000460609	0.00282342	0	0.71107	0.845802		RP11-111H13.1	0.334081	0.334081	0.0616208	5.90826e-08	7.75919e-07	0.69017	0.0724076	0.196769	756	375	1131
AC073333.8	-0.0326109	0.0547804	0.551641	0.732821	0.93861	5.43728e-05	0.000550101						IL20RA	1.3053	0.0928337	6.62576e-45	8.67746e-43	0.835301	0.0137367	0.0558587		RP3-329A5.4	-0.946226	0.946226	0.249734	0.000151289	0.00105276	0.533368	0.14322	0.317988	198	935	1133
AC073343.13	0.398427	0.295609	0.177718	0.355923	0	0.917356	0.960067						IL32	-1.82744	0.345033	1.18095e-07	1.49111e-06	0	0.473191	0.680185		ATG16L2	-0.392462	0.392462	0.0807254	1.1639e-06	1.23823e-05	0.810163	0.021725	0.0792922	616	518	1134
AC073346.2	0.13859	0.0665093	0.0371819	0.112095	0.927511	0.000203861	0.00172827						IL4R	-1.28671	0.251464	3.10611e-07	3.62985e-06	0.543803	0.138726	0.310807		FAM129B	-0.377315	0.377315	0.0761769	7.30261e-07	8.0861e-06	0	0.952652	0.976565	649	488	1137
AC073415.2	0.0458202	0.437285	0.916548	0.959495	0.721799	0.0579702	0.167379						IL6ST	-0.274306	0.0684398	6.12369e-05	0.000467587	0.639188	0.0959547	0.24		C6orf141	-1.12325	1.12325	0.301938	0.000199127	0.00134188	0	0.704038	0.841217	155	982	1137
AC073479.1	-0.0533857	0.357358	0.881246	0.940251	0.67854	0.0777745	0.207173						INA	-0.811913	0.0611206	2.87492e-40	3.13763e-38	0.106565	0.290074	0.507043		RPS13	0.310362	0.310362	0.0533863	6.11709e-09	9.31235e-08	0.334448	0.220285	0.425645	832	307	1139
AC073502.1	0.129023	0.354371	0.71579	0.848933	0.702992	0.0665184	0.184919						IQCB1	0.228237	0.0640044	0.000362526	0.00228554	0.614401	0.107312	0.260162		DMRTA2	0.695238	0.695238	0.173497	6.14428e-05	0.000468782	0.549383	0.136305	0.30727	319	823	1142
AC073610.5	-0.165674	0.0615701	0.00712768	0.0297941	0.668358	0.082482	0.216314						IQGAP1	-0.272742	0.0470305	6.66139e-09	1.00793e-07	0	0.45098	0.661781		MRAP2	-0.348799	0.348799	0.0674852	2.35943e-07	2.82507e-06	0.8003	0.0252376	0.0891651	717	426	1143
AC073641.2	-0.151544	0.153357	0.323063	0.529528	0	0.436639	0.650182						IQSEC3	-1.58624	0.384654	3.72644e-05	0.000297707	0	0.957462	0.978801		SLC45A3	-0.408872	0.408872	0.087297	2.81761e-06	2.79261e-05	0.463173	0.172302	0.361429	575	572	1147
AC073834.3	0.219992	0.176695	0.213117	0.402301	0	0.401216	0.61969						IRF5	-1.05894	0.218773	1.29598e-06	1.36347e-05	0.820984	0.0181036	0.0691446		ZFR2	-1.36358	1.36358	0.378096	0.000310442	0.00199766	0	0.345566	0.566888	99	1048	1147
AC073846.5	-0.0314958	0.258233	0.902926	0.951868	0.00461894	0.31619	0.535013						IRS2	-0.232039	0.055807	3.21207e-05	0.000260227	0.783681	0.0315497	0.106003		CTD-2555A7.2	-1.46315	1.46315	0.407478	0.00032972	0.00210538	0	0.477412	0.683818	86	1062	1148
AC074008.4	0.50168	0.31787	0.114507	0.26164	0.672866	0.0803974	0.212467						ISL1	0.593971	0.0493278	2.15474e-33	1.84317e-31	0.841554	0.0119972	0.0500718		EEF1A1	0.28766	0.28766	0.0459921	3.98667e-10	6.97759e-09	0	0.587383	0.766942	905	246	1151
AC074117.10	-0.13093	0.074533	0.0789742	0.199457	0.895814	0.00194767	0.0116273						ITGA1	0.301328	0.0594933	4.08596e-07	4.69404e-06	0.605136	0.111522	0.267636		SLC27A3	-0.404405	0.404405	0.0858219	2.45124e-06	2.44737e-05	0.83738	0.0131463	0.0539428	588	564	1152
AC074138.3	-0.282753	0.257958	0.273026	0.47449	0.727699	0.0553204	0.161472						ITGA4	-0.307967	0.0820302	0.000173819	0.00119034	0	0.812149	0.903078		XRCC2	0.347828	0.347828	0.0674701	2.53245e-07	3.01135e-06	0.752594	0.0443827	0.137045	721	433	1154
AC074141.3	0.110864	0.251366	0.659179	0.810725	0	0.503682	0.704393						ITGA9	-0.633508	0.0615642	7.80111e-25	4.30649e-23	0.74846	0.0461663	0.141198		RUSC2	-0.3769	0.3769	0.0769298	9.61907e-07	1.04143e-05	0	0.378935	0.599215	650	505	1155
AC074182.1	0.23285	0.259193	0.368991	0.577432	0.731508	0.0536193	0.158037						ITGB3	-0.556564	0.143652	0.000106893	0.000769194	0	0.458807	0.668874		CTD-2544N14.3	-0.625483	0.625483	0.15421	4.99083e-05	0.000387949	0.718326	0.0595381	0.170997	355	800	1155
AC074212.5	0.103698	0.125433	0.408396	0.615805	0	0.59369	0.771564						ITPR3	-0.366109	0.0782279	2.86842e-06	2.8357e-05	0.278265	0.239158	0.449486		RELB	-0.720687	0.720687	0.182849	8.09946e-05	0.000599644	0.00600744	0.315853	0.534491	300	858	1158
AC074212.6	0.403266	0.179885	0.0249741	0.0816702	0	0.755737	0.871104						JAM3	-0.15764	0.0436477	0.000304267	0.00196265	0.705171	0.0655213	0.182873		RP11-545N8.3	-1.11878	1.11878	0.303068	0.00022292	0.00148068	0	0.498967	0.701156	156	1003	1159
AC074286.1	0.0702356	0.1143	0.538895	0.723118	0	0.56722	0.751833						JUN	-0.703923	0.0985629	9.20746e-13	2.17205e-11	0	0.360437	0.580946		PCDHAC2	-0.313936	0.313936	0.0555304	1.57308e-08	2.23145e-07	0.756194	0.0428421	0.133474	819	341	1160
AC074289.1	-0.361147	0.290876	0.21439	0.403975	0	0.655526	0.811449						KANK2	0.165884	0.0529915	0.00174581	0.00911044	0.710115	0.0632656	0.178658		NDUFAF2	0.361787	0.361787	0.0730064	7.21247e-07	7.99561e-06	0.766376	0.0385547	0.123155	677	487	1164
AC074391.1	-0.222633	0.36196	0.538504	0.722801	0	0.401759	0.620125						KANSL1	0.18091	0.0472418	0.000128432	0.000909703	0	0.750783	0.868981		UBE2Z	-0.283172	0.283172	0.044792	2.58319e-10	4.60176e-09	0.821844	0.0178272	0.0683224	926	239	1165
AC078883.3	-1.81179	0.40165	6.45647e-06	6.03982e-05	0.632657	0.0989581	0.245168						KANSL2	0.202962	0.0593522	0.000627084	0.00371207	0.780828	0.0326769	0.108923		TRIM36	-0.373004	0.373004	0.0764593	1.06913e-06	1.14705e-05	0.449904	0.177568	0.369252	656	511	1167
AC078937.3	0.0422967	0.223456	0.84987	0.925297	0.472716	0.168469	0.356024						KAT2B	-0.470848	0.0972176	1.27744e-06	1.34695e-05	0	0.597816	0.773903		RP11-255H23.4	0.39938	0.39938	0.0850698	2.66959e-06	2.657e-05	0.572096	0.126335	0.292752	600	567	1167
AC079250.1	0.173105	0.241451	0.473413	0.671771	0	0.874599	0.938924						KB-1208A12.3	0.39084	0.0583559	2.11972e-11	4.30979e-10	0	0.702862	0.840302		RPL37A	0.310157	0.310157	0.0546195	1.35871e-08	1.95617e-07	0	0.702257	0.840031	835	334	1169
AC079305.10	0.139234	0.162533	0.391638	0.599629	0	0.779671	0.884729						KBTBD11	-0.295632	0.0740906	6.60357e-05	0.000500007	0	0.506788	0.70712		RPS3	0.300346	0.300346	0.0515254	5.57307e-09	8.54868e-08	0	0.376771	0.596838	867	303	1170
AC079354.2	0.384791	0.30196	0.202554	0.388535	0.793293	0.027843	0.0963269						KCND1	-0.454485	0.130368	0.000489995	0.0029776	0.832791	0.0144647	0.0581711		CCDC84	0.330918	0.330918	0.0629191	1.44503e-07	1.8006e-06	0	0.524262	0.721167	765	405	1170
AC079354.5	0.434323	0.287027	0.130235	0.286245	0.866447	0.00621235	0.0297986						KCNJ14	0.656817	0.174759	0.000170996	0.0011727	0.787147	0.0301962	0.102343		RPSAP58	0.373137	0.373137	0.0767308	1.1566e-06	1.23116e-05	0.513337	0.151726	0.33046	655	517	1172
AC079742.4	0.0328435	0.0730551	0.653019	0.806529	0	0.70269	0.840202						KCNJ2	-0.753995	0.127483	3.32907e-09	5.22903e-08	0	0.856834	0.928726		SAMHD1	-0.337934	0.337934	0.0654505	2.42758e-07	2.89935e-06	0.626776	0.101657	0.250157	746	428	1174
AC079776.2	0.00675453	0.23604	0.977171	0.989585	0.789124	0.0294326	0.100418						KCNK1	-0.933347	0.0882892	4.04105e-26	2.33962e-24	0.506253	0.154696	0.335006		PCDHA1	-0.324387	0.324387	0.0611535	1.12998e-07	1.4315e-06	0.73407	0.0524803	0.155428	786	391	1177
AC079776.7	0.464566	0.209785	0.0267956	0.0864976	0.10865	0.289511	0.506441						KCNK3	-0.718848	0.138177	1.96767e-07	2.3922e-06	0.799753	0.0254377	0.0897385		SCG3	-0.335739	0.335739	0.0650275	2.42986e-07	2.90026e-06	0	0.887191	0.945759	751	429	1180
AC079789.2	0.10119	0.479834	0.832977	0.91599	0.37568	0.205657	0.406984						KCTD12	-0.641777	0.0687393	9.96646e-21	4.40147e-19	0.386975	0.20153	0.401579		PLCL2	0.413935	0.413935	0.0917618	6.45319e-06	6.03973e-05	0.427314	0.18636	0.381236	564	617	1181
AC079807.2	-0.00894921	0.280987	0.974592	0.988649	0.609649	0.109474	0.264114						KIAA0114	0.195148	0.0556795	0.000456874	0.00280324	0	0.696302	0.836461		MAML2	-0.503718	0.503718	0.119744	2.59225e-05	0.000214309	0	0.424225	0.639937	450	731	1181
AC079922.2	0.492304	0.37081	0.184295	0.365014	0	0.437198	0.650546						KIAA0319	-0.76778	0.162259	2.2251e-06	2.2452e-05	0	0.844537	0.921602		PCDHA8	-0.324257	0.324257	0.0612526	1.1982e-07	1.51188e-06	0.79248	0.0281507	0.0970833	787	395	1182
AC079922.3	-0.667664	0.376221	0.075954	0.193606	0	0.94927	0.975678						KIAA0895	-0.210583	0.062455	0.000746898	0.00433389	0.779078	0.0333742	0.110824		GS1-124K5.7	1.27228	1.27228	0.35421	0.000328303	0.00209844	0	0.547216	0.737829	123	1059	1182
AC083822.1	-0.150775	0.290659	0.603945	0.771175	0	0.36282	0.58336						KIAA0895L	-0.218398	0.065902	0.000919758	0.00519364	0	0.785073	0.888153		RPS3AP26	0.482797	0.482797	0.113425	2.0763e-05	0.000175474	0	0.463575	0.67288	474	710	1184
AC083843.1	0.704109	0.158004	8.3392e-06	7.61353e-05	0.956885	1.46464e-06	2.16785e-05						KIAA0922	0.272965	0.0724552	0.000164984	0.0011364	0.833322	0.0143091	0.0576798		RPS10-NUDT3	0.30286	0.30286	0.0530992	1.17253e-08	1.70362e-07	0	0.704858	0.84168	853	332	1185
AC083884.8	-0.0117287	0.0617633	0.849389	0.925198	0	0.809575	0.901623						KIAA1191	-0.16189	0.0439312	0.000228636	0.00151335	0.805484	0.0233677	0.0838852		PCDHA7	-0.323246	0.323246	0.0610225	1.17621e-07	1.4871e-06	0.747608	0.0465358	0.142122	792	393	1185
AC083899.3	0.156559	0.178824	0.381307	0.589707	0	0.89902	0.951851						KIAA1211	-0.187342	0.0598564	0.00174894	0.00912425	0.704989	0.0656048	0.183014		GPR153	-0.432847	0.432847	0.0976023	9.21583e-06	8.32185e-05	0	0.609542	0.781053	534	653	1187
AC083949.1	-0.748333	0.116	1.11006e-10	2.06069e-09	0.900155	0.00155229	0.00964596						KIAA1217	-0.553526	0.123035	6.82924e-06	6.35293e-05	0	0.481369	0.686792		HHIPL1	0.958331	0.958331	0.25906	0.000216228	0.00144278	0	0.32023	0.539015	194	998	1192
AC084018.1	0.161564	0.0997209	0.105199	0.245843	0.663284	0.084829	0.220732						KIAA1324L	-0.267583	0.0491587	5.2319e-08	6.91397e-07	0	0.718373	0.850617		MGARP	0.893674	0.893674	0.240077	0.000197299	0.00133118	0	0.351075	0.572175	214	979	1193
AC084031.1	-0.408625	0.425906	0.337344	0.545391	0	0.98916	0.994186						KIAA1522	-0.303849	0.0977767	0.00188629	0.00972329	0.603353	0.11233	0.269244		C12orf57	0.342491	0.342491	0.067193	3.44857e-07	3.9932e-06	0	0.652681	0.809722	738	456	1194
AC084125.4	-0.222166	0.304632	0.465822	0.665961	0.473182	0.168281	0.355785						KIAA1524	0.185282	0.0562903	0.000996373	0.00557323	0	0.720824	0.851554		KLHDC9	-1.69782	1.69782	0.485593	0.000471588	0.00288113	0.391166	0.199985	0.399659	64	1131	1195
AC084219.2	0.0183129	0.0813825	0.821962	0.910733	0	0.817317	0.906062						KIF1A	-3.05813	0.0981596	4.37826e-213	7.55846e-210	0	0.842525	0.92052		RP11-614O9.1	-1.03558	1.03558	0.283186	0.000255298	0.00167292	0	0.519394	0.717853	175	1021	1196
AC084219.4	-0.0594021	0.0758099	0.433294	0.637356	0.449003	0.177923	0.369585						KIF1BP	-0.233014	0.0595208	9.04641e-05	0.00066252	0.324904	0.223576	0.430293		TFAP2B	0.270784	0.270784	0.0416515	7.96858e-11	1.50421e-09	0	0.799907	0.896973	974	223	1197
AC087590.3	0.0950173	0.0785387	0.22635	0.419787	0	0.836647	0.916644						KIF21B	-0.90177	0.143423	3.22695e-10	5.70575e-09	0.592845	0.117072	0.277102		GLI2	0.536522	0.536522	0.130461	3.91355e-05	0.000310436	0.802204	0.0245448	0.0872206	419	778	1197
AC087859.1	-0.113829	0.257441	0.658377	0.810172	0.911649	0.000767396	0.00535963						KIF3B	-0.217382	0.0551407	8.0698e-05	0.000597681	0	0.357449	0.577807		RRAGD	-0.656346	0.656346	0.167011	8.4964e-05	0.000626346	0	0.679639	0.826621	336	861	1197
AC090421.1	0.179019	0.08918	0.0447081	0.129711	0	0.508373	0.708395						KIF5A	-0.310232	0.0751118	3.62331e-05	0.000290446	0	0.499767	0.701607		VOPP1	-0.307009	0.307009	0.0553237	2.86779e-08	3.92925e-07	0	0.449465	0.660579	842	356	1198
AC090602.1	-0.117799	0.31739	0.710526	0.845304	0.803115	0.0242158	0.0862126						KIFC2	-0.279973	0.0876651	0.00140478	0.00751884	0.468748	0.170068	0.358047		NAAA	-0.576214	0.576214	0.143265	5.77043e-05	0.000443287	0.610522	0.109077	0.263501	386	814	1200
AC090616.2	-0.173892	0.225935	0.441505	0.644689	0	0.560465	0.747418						KIRREL2	-1.12778	0.20854	6.37406e-08	8.33632e-07	0.554691	0.133992	0.303448		PKP2	0.435953	0.435953	0.0994201	1.16009e-05	0.000102801	0	0.421108	0.636742	530	671	1201
AC090774.2	0.292851	0.429409	0.495249	0.689904	0	0.980587	0.990168						KISS1R	-2.08146	0.475437	1.19775e-05	0.00010594	0	0.70608	0.842446		NAB2	-0.355117	0.355117	0.0722705	8.93671e-07	9.7087e-06	0.1606	0.275062	0.491386	700	503	1203
AC090937.2	0.0241615	0.0493984	0.62476	0.786283	0	0.710864	0.845627						KLC1	-0.226782	0.0413774	4.23367e-08	5.66179e-07	0.263262	0.244	0.455767		HOXC8	-0.607287	0.607287	0.15323	7.39411e-05	0.000553683	0.601423	0.113203	0.270678	364	839	1203
AC090945.1	0.320797	0.390164	0.410957	0.617509	0	0.523789	0.720936						KLC2	-0.225076	0.072391	0.00187615	0.00968173	0	0.58247	0.763203		PCDHA13	-0.322106	0.322106	0.0614801	1.61279e-07	1.99134e-06	0.754547	0.0435456	0.135151	796	408	1204
AC091062.2	0.376722	0.324807	0.246117	0.443979	0	0.869755	0.935887						KLF11	-0.353459	0.086876	4.73076e-05	0.000369244	0.6267	0.101692	0.250211		RP11-161H23.9	-0.417846	0.417846	0.0940028	8.78784e-06	7.99239e-05	0.785924	0.0306717	0.103433	556	648	1204
AC091133.1	0.00995119	0.0571361	0.861735	0.930268	0.906126	0.00109916	0.007235						KLF5	0.915269	0.220864	3.41245e-05	0.000275052	0.504313	0.155505	0.336529		CCNI2	-1.34519	1.34519	0.380915	0.000413243	0.00257379	0	0.604739	0.778259	105	1099	1204
AC091491.2	0.633985	0.345345	0.0663865	0.174907	0	0.744467	0.865223						KLHDC3	0.178226	0.0496521	0.000331328	0.00211493	0	0.9296	0.96634		RPL17-C18orf32	0.313969	0.313969	0.0590256	1.04222e-07	1.32653e-06	0	0.52151	0.719102	818	387	1205
AC091729.9	0.0794949	0.112736	0.480721	0.678173	0.488252	0.162147	0.34652						KLHDC9	-1.69782	0.485593	0.000471588	0.00288113	0.391166	0.199985	0.399659		CTD-3148I10.15	0.35937	0.35937	0.0739952	1.19381e-06	1.2658e-05	0.389664	0.200539	0.400252	683	522	1205
AC092066.1	-0.0298989	0.146634	0.83843	0.919596	0	0.971143	0.985571						KLHL5	-0.236542	0.0579414	4.4568e-05	0.00035089	0.639806	0.0956699	0.239427		PCDHA6	-0.321723	0.321723	0.0613834	1.59533e-07	1.97235e-06	0.753465	0.0440091	0.136205	799	407	1206
AC092159.2	0.226055	0.172933	0.191151	0.373491	0	0.972809	0.986471						KRT80	0.468822	0.0926645	4.20681e-07	4.82121e-06	0.830433	0.0151635	0.0603426		RPL18A	0.333011	0.333011	0.0651673	3.2199e-07	3.75358e-06	0.40252	0.195764	0.394419	758	449	1207
AC092171.4	0.199969	0.0868238	0.0212696	0.072011	0	0.894412	0.950039						KRTAP5-2	-1.04111	0.304383	0.000625298	0.00370356	0.528784	0.145181	0.320766		DRAM2	-0.36284	0.36284	0.0751645	1.38409e-06	1.44894e-05	0.579791	0.122916	0.287106	675	532	1207
AC092198.1	0.099318	0.136153	0.465722	0.665868	0.0554755	0.303504	0.521493						L1CAM	-1.22104	0.0731776	1.65668e-62	3.14603e-60	0	0.727229	0.855272		FUT1	-1.00171	1.00171	0.273991	0.000256163	0.00167743	0.242425	0.250592	0.463228	185	1022	1207
AC092295.4	0.0904795	0.485982	0.852305	0.92646	0	0.772111	0.880486						LACC1	-0.471445	0.112416	2.7438e-05	0.000225464	0.760796	0.040891	0.12867		COLEC12	1.34513	1.34513	0.381528	0.000422467	0.0026235	0	0.521246	0.718977	106	1106	1212
AC092295.7	0.292762	0.150707	0.0520655	0.145477	0	0.420167	0.635977						LAMP1	-0.247671	0.0497582	6.44134e-07	7.19959e-06	0.830201	0.015233	0.0605431		SNX9	-0.299291	0.299291	0.0529416	1.57459e-08	2.23145e-07	0.744081	0.0480715	0.145711	873	342	1215
AC092296.1	0.213715	0.0520328	4.00291e-05	0.000316994	0.833021	0.0143973	0.0579493						LARP7	0.321807	0.0558564	8.34565e-09	1.23719e-07	0.652713	0.089716	0.229209		RPL24	0.300041	0.300041	0.0532725	1.77935e-08	2.50296e-07	0.537745	0.14134	0.314992	869	347	1216
[truncated: 18,405 more rows]

## Sheet: S6.1
Supplementary Table S6
[truncated: 2,385 more rows]

## Sheet: S6.2
Supplementary Table S6
[truncated: 279 more rows]

[truncated: 3 more sheets: S7, S8, S9]
